# Supplementary material for: Novel Insights into the Potential Diagnostic Value of Circulating Exosomal IncRNA-Related Networks in Large Artery Atherosclerotic Stroke
Source: Front Mol Biosci. 2021 May 21;8:682769. doi: 10.3389/fmolb.2021.682769 (PMC8176956; doi:10.3389/fmolb.2021.682769)
Supplement: Supplementary file 1 [file Table1.XLS]

## Sheet: 所有样本的DE_lncRNAfpkm
transcript_id	CK_1	CK_2	CK_3	CK_4	LAA_1	LAA_2	LAA_3	LAA_4	LAA_5	LAA_6	LAA_7	pvalue	log2FoldChange
LNC_003903	0	0	0	0	0.210965	1.20371	0	0	2.8532	0	0	0.0222252	10.322
LNC_008014	0	15.6157	1.49143	0.122312	78.2127	64.1078	0	0.246589	0.193604	0.123117	0.160984	0.0227009	-3.22435
LNC_017559	0	0	0	1.22041	0	0.006109	0	0	0	0	0	0.028932	-7.30659
LNC_014198	0	2.05975	0	3.41932	0	24.8227	0	0	0	0	0	0.000535021	-9.6234
LNC_014190	0	16.1932	0	0	0	0	0	0	0	0	0	0.00294142	-9.93103
LNC_014193	0	4.33776	0	0	0	0	0	0	0	0	0	0.0133945	-8.05187
LNC_017285	0	0.014155	0.044839	2.86127	0	0	0	0	0.021028	0.091107	0.002315	0.0165027	-4.6537
LNC_014857	0	0	0	2.13195	0	0	0	0	0	0	0	0.0363587	-7.07361
LNC_006113	0	3.98123	0	0	0	0	0	0	0	0	0	0.0127539	-8.10417
LNC_004483	0	5.95752	0	1.79961	0	0	0	0.002699	0	0.057435	0	0.0159894	-4.86168
LNC_006115	0	4.21781	0	0	0	0	0	0	0	0	0	0.00587468	-9.06461
LNC_003287	1.95082	1055.17	0	0.002975	0	0.005193	0	0.021852	0.599432	0.006609	0.001802	0.000976478	-8.08908
LNC_007030	0	3.2731	0.793015	0	6.2024	30.3709	0	0	0	0	0	0.00703664	-7.55855
LNC_000741	0	0	1.71595	0	0	0	0	0	0	0	0	0.012967	-8.36045
LNC_000748	0	0	0	0	0	0	0	0	0	2.15492	0.038743	0.0172882	9.23331
LNC_002429	0	1.56945	0.466891	0	0	0	0	0	0	0	0	0.0220519	-6.74089
LNC_010236	0	4.33509	0	0.874401	0	0	0	0	0	0	0	0.000429572	-9.52586
LNC_010230	0	0	1.43073	0	0	0	0	0	0	0	0	0.00472345	-9.62995
LNC_018026	0	7.01102	0.06698	0.98877	3.10107	0	0.573124	0.048561	0.156757	0	0	0.0301416	-3.75933
LNC_016969	0	0.024903	0	0	0	0	0	0.068076	1.79763	0	0.005441	0.0182136	6.45083
LNC_016960	0	0	3.02514	0	0	0	0	0	0	0	0	0.0331343	-7.38602
LNC_007122	0	4.17777	0	0	0	0	0	0	0	0	0	0.0289449	-7.28577
LNC_013338	0	1.02467	0.575458	0.566349	0.75397	3.3864	0	0	0	0	0	0.0290981	-5.82635
LNC_011782	0	0	338.194	0.040583	0	0	0	0	0	0	0	8.79e-05	-15.5381
LNC_011781	0	0	0	0	0.172559	0	0	0	0	67.0954	0	0.0120786	12.03
LNC_011780	0	0	0	0	0	0	0	0	0	0	2445.09	0.00547569	17.3493
LNC_011787	0	0	0	567.43	0	87.5196	0	0	0	0	0.04229	0.000628753	-12.7806
LNC_011784	0	1.08022	0	5.55251	0.003927	102.893	0	0	816.491	244.086	301.206	0.0076451	7.83294
LNC_011788	0	0	0	41.6874	0.227204	0	0.155815	0.034119	0.575266	0	0	0.0281412	-5.97819
LNC_001608	0	0	0.210963	0	0	0	0	0	0	0	0	0.0353988	-7.32428
LNC_001604	0	0.019221	0.299747	0	2.16369	1.12495	0	0	0	0.023052	0	0.049284	-4.86307
LNC_008261	0	1.88015	0	0.194941	0	0	0	0	0	0	0	0.0493251	-5.89556
LNC_005079	0	3.84351	0	0	0	0	0	0	0	0	0	0.0325428	-7.171
LNC_015005	0	0.473348	1.00307	0	68.1157	0	0	0	0	0	0	0.0127771	-7.46411
LNC_010005	0	3.81616	0.419655	0	0	0	0	0	0	0	0	0.0451842	-6.07709
LNC_004712	0	0	0	0	0	0	0.003408	0.242996	0	0.570603	0	0.0266201	7.98492
LNC_004717	0	0	0	0	0	0	0	0.531109	0.622579	6.84157	0	0.00971433	8.19591
LNC_004714	0	2.98255	0	0	0	0	0	0	0	0	0	0.0378564	-7.01541
LNC_011660	0	8.80658	0.15799	1.95678	0	0	0	0	0	0	0.202412	0.0320275	-4.17465
LNC_011665	0	0.112819	0	1.06853	0	0	0	0	0	0	0	0.0153754	-7.27999
LNC_014741	0	3.88029	0	0	0	0	0	0	0	0	0	0.0499602	-6.72101
LNC_002092	0	0	0	0.643858	0	0	0	0	0	0	0	0.035127	-7.11515
LNC_002096	0	0.01925	3.77832	3.04596	0	0	0	0	0	0.009691	0.007783	0.00121878	-7.13889
LNC_002095	0	0	5.77157	3.26297	0	0	0	0	0	0	0	0.000748834	-8.53021
LNC_009971	0	9.9062	5.04208	0.121012	0	0	0	0	0	0	0	6.87e-06	-11.2903
LNC_000769	0	3.94197	0	0	0	0	0	0	0	0	0	0.0476635	-6.76826
LNC_006354	0	0	0	2.00104	0	0	0	0	0	0	0	0.00757951	-8.77366
LNC_000498	0	2.65068	0	0	0	0	0	0	0.011855	0	0	0.0390716	-5.42653
LNC_000497	0	3.20454	0	0	0	0	0	0	0	0	0	0.0156625	-7.86524
LNC_012111	37.7256	0.018495	0.908956	1.01968	0	0	0	0	0	0	0	0.000386966	-9.4416
LNC_012110	0	2.19168	0	0	0	0	0	0	0	0	0	0.0178354	-7.74786
LNC_001010	0	1.56501	0	2.65319	0	0	15.1721	0	0	0	0	0.0470599	-6.03325
LNC_001016	0	0	0	0	0	0	0	0	0	1.65815	3.59568	0.00645682	10.332
LNC_011133	0	6.14152	0	0	0	0	0	0	0	0	0	0.0109958	-8.29623
LNC_010259	0	3.00242	0	0	0	0	0	0	0	0	0	0.0325401	-7.171
LNC_010252	0	1.50255	0.293223	0.267467	0	0	0	0	0	0	0	0.00183386	-7.26092
LNC_013285	0	9.01162	0	0	0	0	0	0	0	0	0	0.00451615	-9.38754
LNC_003716	0	0	3.06709	0	0	0	0	0	0	0	0	0.00514427	-9.5238
LNC_003715	0	4.14004	0	0	0	0	0	0	0	0	0	0.0138033	-7.9897
LNC_003714	0	3.38863	0	0	0	0	0	0	0	0	0	0.0338016	-7.13543
LNC_003718	0	0	0	0	0	49.1149	0	0	0	3.55548	0	0.0471553	8.51987
LNC_003432	0	3.61748	0	0	0	0	0	0	0	0	0	0.0314023	-7.19194
LNC_013686	0	4.26405	0	0.643224	0	0	0	0	0	0	0	0.00446651	-7.69818
LNC_009016	0	6.26862	0	0	0	0	42.5905	0	0	0	0	0.0139746	-7.96973
LNC_009018	0	0	0	0	0	0	3.97794	0.217381	1.82334	0	0.161666	0.0382774	6.88227
LNC_018390	0	20.7075	0	0	0	0	0	0	0	0	0	0.0184228	-7.70003
LNC_016161	0	0	0.854924	0	0	0	8.06302	0	0	0	0	0.0220522	-7.75704
LNC_016986	0	2.18349	0	0	0	0	0	0	0	0	0	0.0169463	-7.78043
LNC_013902	0	0.52482	0.299384	1.06688	0	4.61266	0	0	0	0	0	0.0114928	-6.46092
LNC_003945	6.19424	3.25131	3.24935	0.128949	0	0	194.191	0	0	0	0.068466	0.011901	-5.64445
LNC_003943	0	2.09703	0	2.41318	0	0	0	0	0	0	0	0.0487943	-5.99509
LNC_008051	0	0	0	0	0	0	0	0	0	0	4.43993	0.0192991	10.8766
LNC_016332	0	0	0	0	1.26425	0	0	0	0	6.82013	0	0.0255073	9.84433
LNC_010557	0	0	2.23084	0	0	0	0	0	0	0	0	0.0246359	-7.66036
LNC_005990	0	5.92937	1.8545	0.134263	0	0	0	0	0	0	0	0.00154455	-7.77247
LNC_017603	0	0	0	0	0	262.212	0	0	0	0	5.61528	0.0497401	8.60991
LNC_016883	0	0.40782	0.955003	0.582695	0	9.94142	0	0	0.009961	0	0	0.00476671	-5.55193
LNC_014421	0	8.22447	0	0	0	0	0	0	0	0	0	0.0100942	-8.3955
LNC_012844	0	0	0	0	69.802	0.058333	0	0	1.18779	0.955352	0	0.0391984	7.39357
LNC_015264	0	6.35701	0	0	42.2101	0	0	0	0	0	0	0.0120265	-8.18615
LNC_014971	0	3.13967	1.26581	0	0	0	0	0	0	0	0	0.0193662	-6.86309
LNC_009197	0	16.3756	0.051936	0.243651	0	0	0	0	0	0	0	0.00177826	-8.10505
LNC_009955	0	0	0	0.0945	0	0	0	1.83733	0	3.18997	0.008159	0.0487265	5.12809
LNC_002561	0	0	0	0	0	13.4934	0	0	1.60392	2.77664	0	0.0407466	7.34438
LNC_008719	0	33.9399	0	3.15658	0	0	0	0	0	0.012721	0.012894	0.00688504	-5.72938
LNC_010663	0	4.7419	1.46309	0	0	1.62918	0	0	0	0	0	0.00970845	-7.35432
LNC_008284	0	5.4055	0.013811	0	0	0	0	0	0	0	0.01009	0.038791	-5.31398
LNC_004282	8.85125	2.65518	0	0	5.99371	0	0	0	0	0	0	0.0106827	-8.32169
LNC_004283	9.00622	6.18351	0	0.020561	0	1.33835	0	0	0	0.019313	0	0.0121353	-6.14089
LNC_003880	0	0	0	0	0	0	0	0.828243	0	0	2.59289	0.0387176	7.61706
LNC_003887	0	0	0	0.000435	0	0	0	0	2.66301	0.098042	2.52203	0.00207396	9.00343
LNC_003886	0	0	0	0	0	0	0	0	0	1.64331	0	0.0355358	9.09845
LNC_003884	0	0	0	2.16351	0	0	0	0	0	0	0	0.00532402	-9.19762
LNC_012537	8.5818	0.003527	0	0.015896	0.673391	0.019479	2.55808	0.521243	0.843404	0.955663	0.429547	0.00289079	5.63209
LNC_012538	0	0	0.48437	0.059792	5.93345	4.43613	0	0	0	0	0	0.0230585	-6.97106
LNC_015748	0	0	0	0	0	0	0	0	0	2.11756	0	0.0291781	9.53358
LNC_000288	0	0	0	0	0	0	0	0	0	0	17563.5	0.00387402	20.2501
LNC_000287	0	0	0	0	0	0	0	0	0	24509.6	0	0.00374923	18.9133
LNC_003410	0	18.8419	0	6.70097	0	24.1671	0	0	0	0.076193	0	0.00169616	-6.96217
LNC_010964	0	4.10181	0	0	0	0	0	0	0	0	0	0.0127547	-8.10783
LNC_012493	0	0.000809	0.020706	0.00155	0	0.033651	0	0.106531	0.885798	0.188902	0.197589	0.0247793	4.35673
LNC_005049	0	1.71368	0	0.554551	0	0	0	0	0	0	0	0.0388311	-6.03933
LNC_006611	33.7718	5.42103	0	1.01853	0	9.75349	0	0	0	0	0	0.0471433	-5.88993
LNC_006618	0	7.64355	0	0	0	0	0	0	0	0	0	0.0268894	-7.34925
LNC_012298	0	0	0.684298	0.168496	0	11.7903	0	0	0	0.019424	0	0.0484785	-4.71943
LNC_012296	0	0	1.25531	0	0	0	0	0	0	0	0	0.00416436	-9.79878
LNC_015117	0	0	1.76116	0	0	0	0	0	0	0	0	0.0331353	-7.38602
LNC_015031	0	0	0	0	0	0	0	0	0	0	7.5785	0.0281453	9.86657
LNC_011186	0	1.88974	0	1.4961	0	0	0	0	0	0	0	0.0187493	-6.74238
LNC_018197	0	0	0	0	0	0	0	0	0.045793	0	3.16659	0.0214826	9.18426
LNC_011234	0	0	5.93084	1.3342	75.1311	34.2358	0	0	0	0	0	0.000345352	-10.1778
LNC_010413	0	0.550666	0.173291	0.328535	0	0	0	0	0	0	0	0.0336799	-5.6128
LNC_017800	0	0	0	2.61126	0.454538	0.596489	0	0	0	0	0	0.0024854	-10.177
LNC_009935	0	8.36163	0	0	0	0	0	0	0	0	0	0.0414798	-6.90984
LNC_007027	0	1.09462	0	0.927205	0	0	0	0	0	0	0	0.0459195	-6.00628
LNC_000720	0	0.531556	0.370414	0	0	0	0	0	0	0	0	0.00487525	-7.94009
LNC_002587	0	0	0	0.63207	0	0	0	0	0	0	0	0.0235917	-7.50713
LNC_012352	0	6.03369	0	0	0	0	0	0	0	0	0	0.0454527	-6.80502
LNC_001584	0	4.77374	0	0	0	0	0	0	0	0	0	0.0139658	-7.97375
LNC_008517	0	4.99097	0	0.430422	0	0	0	0	0	0	0	0.0127816	-7.01002
LNC_008519	0	5.34205	0	0	0	0	0	0	0	0	0	0.0414678	-6.91822
LNC_012975	0	6.53842	0.097574	0	0	0	0	0	0	0	0	0.0133534	-7.18473
LNC_001135	0	0	0	8.49731	0	0	0	0	0	0	0	0.00240992	-10.2157
LNC_001136	0	18.0942	0	0	0	0	0	0	0	0	0	0.00429203	-9.45237
LNC_018322	0	0.007516	0	0	0	0	0	0	0	0.015908	1.37112	0.0348229	7.1619
LNC_012510	0	0	0	0	0	0	0	0	0.379875	0	0.085672	0.0473355	7.31993
LNC_003754	0	0	1.56706	0	0	0	0	0	0	0	0	0.00520692	-9.50996
LNC_003751	0	47.0664	9.59462	0.00948	0	0	0	0.005479	0	0	0.012616	1.54e-05	-10.2191
LNC_009992	0	0	0	2.10616	0	0	0	0	0	0	0	0.0269394	-7.37658
LNC_015965	0	0	2.01946	0	0	0	0	0	0	0	0	0.00946091	-8.76166
LNC_010851	0	0	0	14.3892	0	0	0	0	0	0	0	0.00244965	-10.1965
LNC_006581	0	3.64144	0	0	0	0	0	0	0	0	0	0.0183893	-7.70972
LNC_006582	0	0	0.265375	0	0	0	0	0	0	0	0	0.0398253	-7.19232
LNC_007184	0	1.80049	0.109449	0.166554	0	10.0251	0	0	0	0	0	0.0445801	-5.23883
LNC_007181	0	20.6043	1.64292	4.27053	0	1.40699	0	1.07035	0.246065	0.302028	0.064812	0.0311477	-2.79097
LNC_002241	0	0	0	1.2574	0	0	0	0	0	0	0	0.0113439	-8.28427
LNC_003039	0	3.9969	0	0	0	0	0	0	0	0	0	0.0288574	-7.29225
LNC_003032	0	0.001378	0	0	0	0	0	0	0	0	92.4752	0.00898751	12.2926
LNC_003033	0	0	0	48.3161	0	0	0	0.010703	0	0	0	0.00242573	-9.76431
LNC_003030	0	0.014649	0.59367	0	0	31.3054	0	0	0	0	0	0.019884	-7.71352
LNC_003036	0	1182.93	0	0	0	0	0	0	0	0	0	0.000235323	-14.8328
LNC_004981	0	0	0	0	0	0	0	2.41503	0	0	0	0.0353335	9.32793
LNC_016033	0	1.74738	0.793301	0.602098	0	0	0	0	0	0	0	0.00958704	-6.46969
LNC_005101	14.3468	30.6274	0	7.49508	0	0	0	0	0	0.054507	0	0.000781485	-7.63728
LNC_018442	0	0	0	0	0	0	3.89435	0.635517	0.353704	0	0.796991	0.00355242	8.90259
LNC_015882	0	8.46878	0	0	41.2181	0	0	0	0	0	0	0.0451326	-6.83197
LNC_009217	0	13.3419	1.08414	2.50026	13.308	0	0	0	0.152289	0.213579	0	0.0123705	-3.96484
LNC_013947	0	0	1.04743	0	0	49.7054	0	0	0	0	0	0.0184001	-7.93296
LNC_009060	0	9.02736	0	1.71779	0	0	0	0	0	0	0	0.0386778	-6.04472
LNC_016412	0	16.4043	0	0	0	0	0	0	0	0	0	0.00770647	-8.73336
LNC_015391	0	4.39073	0	0	0	0	0	0	0	0	0	0.031052	-7.21941
LNC_012708	0	3.88563	0	2.32316	0	0	0	0	0	0.135262	0	0.0320388	-4.46464
LNC_010629	0	2.35502	0	0	0	0	0	0	0	0	0	0.033725	-7.14262
LNC_016273	0	2.42064	0	1.05934	0	0	0	0	0	0	0	0.0433305	-5.99594
LNC_011976	0	2.88355	0	0	0	0	0	0	0	0	0	0.0313986	-7.19194
LNC_001079	0	0	0	0	0	12.7279	0	0.964987	0.809565	0	0.142967	0.0268271	7.03217
LNC_009262	0	1.24465	0.632462	0	0	0	0	0	0	0	0	0.0149005	-7.10793
LNC_008793	0	12.8406	0	1.69905	0	0	0	0	0	0	0	0.00297268	-7.97794
LNC_001115	0	1.80592	0	0.001774	0	0	0	0	0	0	0	0.0206907	-7.00256
LNC_008135	0	13.6155	0	0.133034	0	0	0	0	0	0	0	0.000670997	-9.83345
LNC_000305	4.08327	231.823	2.47575	8.22814	64.6549	93.2645	21.1519	1.74792	3.13145	3.68911	3.1408	0.0330164	-2.68438
LNC_000304	58.4757	0	0	0	0	0	0	0	2323.72	0	0	0.00559553	16.5566
LNC_002796	0	10.258	0	0	0	0	0	0	0	0	0	0.0268918	-7.34925
LNC_015708	0	3.78802	0.637285	0.502194	0	5.46244	0	0	0	0	0	0.0121961	-6.24236
LNC_005368	0	21.2117	0	5.88392	0	119.035	0	0	0	0	0	0.001146	-8.74574
LNC_009531	0	0	0.720012	0	7.09915	0	0	0	0	0	0	0.0353933	-7.32428
LNC_010360	0	14.8615	0.017893	0	0	4.00095	0.354245	0	0	0.0144	0	0.00216168	-7.8881
LNC_010367	0	3.95683	0	0	0	0	0	0	0	0	0	0.0455719	-6.79592
LNC_017388	0	5.61595	0	0.088656	0	0	0	0	0	0	0	0.00499588	-7.93074
LNC_011708	26.039	0.053887	13.2444	0.775294	16.5253	0	13.4465	0	0	0	0	1.11e-05	-13.2253
LNC_011700	0	12.1943	1.22364	3.26562	0	0.660917	0	0	0	0	0	2.13e-08	-11.9919
LNC_001680	0	5.38587	0	0	0	0	0	0	0	0	0	0.0381747	-6.98374
LNC_008306	0	0	0	12.8094	0	0	0	0	0	0	0	0.00883625	-8.5796
LNC_008308	0	0	1.74127	2.79526	0	9.19947	0	0	0	0	0	0.00918356	-7.35801
LNC_007844	0	2.38247	0	0.925049	0	0	0	0	0	0.019883	0	0.0133508	-5.40825
LNC_002653	0	5.57318	0	0	0	0	0	0	0	0	0	0.00550703	-9.1399
LNC_016489	0	1.77362	0.167363	0.299613	0	3.39385	0	0	0	0.079298	0	0.0482671	-3.52588
LNC_007403	0	5.03656	0.106094	0	0	0	0	0	0	0	0	0.0453796	-6.11409
LNC_015271	0	31.4845	0.090455	0	0	0	0	0	0	0	0	0.00104063	-9.79549
LNC_015270	0	0	0	10.6431	0	0	0	0	0	0	0	0.00245945	-10.1916
LNC_002015	57.6955	11.8598	2.02996	3.92589	4.5097	6.51567	51.8495	0.377905	0.006549	1.05015	0	0.0437459	-3.1433
LNC_011959	0	1.49291	0.037505	1.18964	0	0.754409	0	0	0	0.111584	0.045601	0.0466217	-3.38875
LNC_005976	0	0	0	0	2e-06	0	0.064305	0	0.022625	3.53026	0	0.047103	7.69719
LNC_009242	0	18.7362	0	0	10.5152	0	0	0	0.076056	0	0	0.045271	-5.26836
LNC_001092	0	7.88822	0	0	0	0	0	0	0	0	0	0.0213598	-7.56233
LNC_007911	0	54.7644	0	14.7927	466.949	169.737	0	0	0	0	0	0.000146703	-10.3975
LNC_007912	0	0	0	3.70407	0	0	0	0	0	0	0	0.0235883	-7.50713
LNC_005307	0	0	2.06468	0	0	0	0	0	0	0	0	0.0175798	-7.9738
LNC_005305	0	6.96617	0	0	0	0	0	0	0	0	0	0.0365173	-7.05398
LNC_002844	0	0	0	0	0	0	14.9377	0	7.7333	0	5.10698	0.019863	8.49586
LNC_002847	0	22.7841	0	0	0	0	0	0	0	0	0	0.038047	-6.99174
LNC_007960	0	0	1.40417	0.396554	0	0	0	0	0	0	0	0.0148673	-7.17256
LNC_012485	0	0	0	3.95019	0	32.2058	0	0.002913	0	0.0002	0.08442	0.0431099	-4.76645
LNC_000917	0	0	0	0	4.87389	7.14892	0	0.199335	0	0	1.71676	0.0257759	8.42882
LNC_006575	0	0	0.017975	0	0.198205	0	0	0	7.20248	0.189944	0	0.0487433	6.64164
LNC_002209	0	0	0	0	2.27508	0	0	1.0551	0	1.2161	0	0.030565	7.78023
LNC_002678	53.5313	2.91375	1.46627	1.66148	24.5008	6.98994	0	0	0	0	0	0.000247971	-8.31673
LNC_015554	0	0	0.949891	1.8192	0	0	22.3917	0	0	0	0	0.00320736	-8.08906
LNC_009735	0	2.74256	0.013522	0	0	0	0	0	0	0	0	0.00444639	-8.30151
LNC_013182	0	0	0	0	0	0	0	16.3034	0	0	0	0.0272021	9.93523
LNC_004329	0	3.23578	0.462817	0.006509	0	0	0	0.046355	0.01295	0.068695	0	0.0255945	-3.79938
LNC_008032	0	5.15826	0.575546	0.399021	0	0	0	0.098299	0	0	0.031334	0.0122689	-4.16922
LNC_016755	26.1556	0.47647	1.0305	0.018044	0	19.2232	0	0	0	0.00035	0	0.000265733	-8.04632
LNC_016753	0	0	0	1.27947	0	0	0	0	0	0	0	0.00544552	-9.16832
LNC_008034	0	1.63229	0	16.8083	0	0	0	0	0	0	0	0.000692852	-9.94675
LNC_015921	0	5.06578	1.09142	0	0	0	0	0	0	0	0	0.0390804	-6.23181
LNC_009441	0	1.48331	0.513659	0	2.28718	0	0	0	0	0	0	0.0239975	-6.69092
LNC_003678	0	0	0	0	0	0	0	0	0	5.56245	0	0.0299064	9.47461
LNC_017408	0	2.35092	0	0	0	0	0	0	0	0	0	0.0260394	-7.37386
LNC_015136	0	1.85239	0.500196	0	0	0	0	0	0	0	0	0.0437877	-6.14441
LNC_002070	0	2.98333	0.451353	0	0	0	0	0	0	0	0	0.0380038	-6.24247
LNC_002072	0	0	0	1.03089	18.2746	0	0	0	0	0	0	0.0269425	-7.37658
LNC_003243	0	0	1.11277	0	0	0	0	0	0	0	0	0.0147007	-8.19739
LNC_013474	0	0	0	1.84642	0	0	0	0	0	0	0	0.0452285	-6.84583
LNC_004662	0	7.21417	0	0.590601	0	0	0	0	0	0	0	0.0079818	-7.35293
LNC_004664	6.71729	0.932167	0	2.04985	5.25873	0	3.6627	0	0	0	0	0.0303394	-6.48747
LNC_016304	0	1.09876	0.329787	0.25617	0	0	0	0	0	0.099813	0	0.0464366	-3.50375
LNC_014337	0	2.06982	0	0	2.53921	6.27693	0	0	0	0	0	0.00643459	-8.95498
LNC_000694	0	9.90677	0	0	0	26.5706	0	0	0	0	0	0.00283498	-9.98182
LNC_012915	279.777	0	0	0	0	0	0	4.27479	0	0	0	0.0459265	8.75816
LNC_003808	0	1.83033	0	0.124741	0	0	0	0	0	0	0	0.00404944	-7.83471
LNC_008173	0	0	0.150343	0.809768	1.47337	0	0	0	0.00263	0	0.016295	0.0384243	-4.35744
LNC_010320	0	6.51943	0	0.611887	0	4.95233	0	0	0	0	0	0.000437292	-9.60948
LNC_013669	0	0	0	1.3754	0	0	0	0	0	0.032921	0	0.0420635	-5.28902
LNC_004055	28.7237	1.92044	0.480131	1.34518	0	22.6388	0	0.036816	1.4e-05	0	0	0.00114235	-5.56096
LNC_005933	0	0	0	1.8396	0	0	0	0	0	0	0	0.0412689	-6.9413
LNC_016152	0	2.09168	0.132906	0	0	30.029	0	0	0	0	0	0.0257859	-6.53768
LNC_016426	0	0.722549	0	0	0	0	0	2.74286	0	2.18329	0.516637	0.0456303	4.54491
LNC_017961	0	0	0	0.871436	0	0	0	0	0	0	0	0.0363555	-7.07361
LNC_017962	0	3.53631	0	0	0	0	0	0	0	0	0	0.0260427	-7.36776
LNC_003580	0	20.4457	0	0	0	0	0	0	0	0	0	0.00754664	-8.75921
LNC_018398	0	3.52946	0	0.766056	0	0	0	0	0	0	0	0.0349908	-6.15579
LNC_005116	0	0	1.70425	2.26265	139.894	0	0	0	0	0	0	0.0119456	-7.18167
LNC_000479	0	0	0	0	0	0	0	0	0	1.25408	0.594441	0.0393127	7.41861
LNC_009161	0	0	0	0	0	0.029148	0	0	0	1.46717	0.013546	0.0248703	8.7268
LNC_008343	0	1.51623	0.981471	0	0	0	0	0	0.032735	0	0	0.0489213	-4.60383
LNC_007983	0	12.2334	1.10289	0.888827	0	0	0	0	0	0	0	1.92e-05	-9.45495
LNC_010515	0	4.66788	0	1.29579	0	0	0	0	0	0	0	0.00655975	-7.42591
LNC_015435	0	5.19474	0	0	0	0	0	0	0	0	0	0.00851528	-8.61477
LNC_001348	0	0	1.25443	0	0	19.8759	2.96014	0.086107	789.03	0	4.83884	0.0370769	8.08655
LNC_001349	0	0	0	922.35	0	0	0	8.7e-05	0	0	0	0.000444988	-13.7515
LNC_001346	0	0	0	0	0	19.4421	19.8613	51.5214	25.7911	0	1306.6	0.000106516	16.534
LNC_001347	0.120845	0.009167	0	0	977.863	0.000479	0	30.6828	0	0	1665.44	0.00101874	16.0762
LNC_017792	0	0	0	0	0	0	0	0	1.67806	0	0	0.0446082	8.71528
LNC_017797	0	0	0	0	0	0	0	0	0	0	4.23413	0.0304352	9.68191
LNC_012450	0	9.35971	0	0	0	0	0	0	0	0	0	0.0432457	-6.86711
LNC_003615	0	4.89925	0	0	0	0	0	0	0	0	0	0.0326705	-7.16393
LNC_016824	3.37699	3.33894	0	0	0	0	0	0	0	0	0	0.0477486	-6.75894
LNC_017001	0	5.45614	0	0	0	0	0	0	0	0	0	0.0063783	-8.96309
LNC_013396	0	0	5.75874	0	0	0	0	0	0	0	0	0.0165118	-8.0522
LNC_006406	0	0	0	0	0	0	0	1.39706	0	0	1.54021	0.0144609	9.04241
LNC_013411	0	0.008529	0	0	0	0	0	0	1.38802	0.009415	3.81823	0.00333821	9.09959
LNC_013413	0	3.47282	0	0	0	0	0	0	0	0	0	0.023556	-7.48533
LNC_013412	0	3.08342	0	0	0	0	0	0	0	0	0	0.025882	-7.39806
LNC_017720	0	13.0028	0	0	17.8947	0	0	0	0	0	0	0.00674989	-8.89687
LNC_009573	0	3.14335	0	0.082353	0	0	0	0	0	0	0	0.0168778	-6.96501
LNC_007571	0	3.0169	0	0.193042	0	0	0	0	0	0	0	0.0236785	-6.53171
LNC_009283	0	0	0	0	0	0	0	0.60568	0	4.96018	0.247319	0.0179513	7.55831
LNC_008159	0	7.21383	0	0	0	0	0	0	0	0	0	0.0236236	-7.47399
LNC_003868	0	1.69917	0	0.0306	3.82735	0.619276	0	0	0	0	0	0.0349821	-6.32471
LNC_012738	0	2.8266	0.004872	0.016403	3.49676	8.82414	0	0	0	0	0	0.00999078	-7.0606
LNC_003865	0	0	1.58701	0	0	0	0	0	0	0	0	0.0263077	-7.60953
LNC_015743	0	0	0	0.415192	9.32108	0	0	0	0	0	0	0.0221227	-7.56822
LNC_014347	0	0	4.88633	0	0	0	0	0	0	0	0	0.00342668	-10.0584
LNC_014946	0	5.08725	0	0.197903	0	17.0418	0	0	0	0	0	0.0118764	-7.1629
LNC_016930	0	0	0	1.80418	0	0	0	0	0	0	0	0.00653082	-8.95615
LNC_014608	0	3.70682	0	0	0	0	0	0	0	0	0	0.0451258	-6.83197
LNC_008168	0	1.41292	0.860111	0	0	8.42837	0	0	0	0	0	0.0119941	-7.30462
LNC_012660	0	5.01341	0	0	0	0	0	0	0	0	0	0.0299718	-7.24633
LNC_015553	0	0	1.67154	3.03517	0	0.931174	6.63575	0	0	0	0	0.00125731	-8.86807
LNC_000959	0	8.44797	0	0	0	0	0	0	0	0	0	0.00947818	-8.4714
LNC_005859	0	2.70482	0	0.054289	0	0	0	0	0	0	0	0.0305528	-6.46957
LNC_014408	0	0	0	3.28655	0	0	0	0	0	0	0	0.0113431	-8.28427
LNC_009149	0	18.4133	0	0	0	0.068824	0	0	0	0.030024	0	0.00978297	-7.37073
LNC_011126	0.055815	0	0	0	0.07246	0	0	2.27077	0.706811	0	0	0.014674	9.06882
LNC_004815	0	5.03535	0	0	0	0	0	0	0	0	0	0.00851011	-8.61219
LNC_016797	0	2.96118	0	0	0	10.1504	0	0	0	0	0	0.0227721	-7.5133
LNC_016309	0	8.30386	0	0	0	0	0	0	0	0	0	0.0476508	-6.76826
LNC_013986	0	10.3565	0	0	0	2.35063	0	0	0	0	0	0.00771057	-8.73809
LNC_013220	0	0	0	0	0	0	0	0.037797	0	0	6.92956	0.0162798	9.80946
LNC_013221	0	51.5328	10.6945	0	0.815842	9.4958	0	0.096284	0	0.047419	0.040326	0.000679335	-7.15341
LNC_018513	0	0	0	0	0	0	0	0.75449	1.324	1.17491	0	0.0178268	7.17425
LNC_017440	0	10.0081	1.02032	0	0	0.074665	0	0	0.018033	0	0	0.00127099	-7.81457
LNC_011841	0	0	0.153267	4.17845	0	0	0	0	0	0	0	0.0112259	-7.45953
LNC_006807	0	5.22637	0.646991	0	0	0	0	0	0	0	0	0.012166	-7.11267
LNC_017063	0	1.54367	0	0	0	0	0	0	0	0	0	0.0450453	-6.84084
LNC_011463	0	0	1.27178	1.37371	0	1.18288	0	0	0	0	0	0.00132341	-8.87021
LNC_001560	0	3.85282	0.034683	0.140879	0	0	0	0	0	0	0	0.0188552	-6.24887
LNC_017561	0	2.40081	0.524857	0.13802	0	0	0	0	0	0	0	0.0330306	-5.77722
LNC_017149	0	1.60312	0	0	0	0	0	0	0	0	0	0.0380471	-6.99174
LNC_017148	0	2.51968	0	0	0	0	0	0	0	0	0	0.0173879	-7.75725
LNC_017146	0	5.42882	0	0	0	0	0	0	0	0	0	0.00661851	-8.91789
LNC_017145	0	1.85235	0	0.035918	0	0	0	0	0	0	0	0.0112731	-7.31625
LNC_013037	0	10.0319	0	0	0	0	0	0	0	0	0	0.0160667	-7.83015
LNC_002714	0	3.63106	0	1.30016	0	16.1117	0	0	0.057604	0	0	0.0214509	-5.12232
LNC_002712	0	3.88236	0	0.01179	0	0	0	0	0	0	0	0.0294357	-6.67569
LNC_018402	0	2.74838	0	0	0	0	0	0	0	0	0	0.0337969	-7.13543
LNC_010498	0	0	0	0	0	3.19415	8.55266	0.373552	0	0.904016	1.2083	0.0127015	7.56398
LNC_010495	0	3.72088	0	0.098909	0	1.97682	0	0	0	0	0	0.013076	-7.13754
LNC_016633	0	0	3.70179	0	0	0	0	0	0	0	0	0.0124548	-8.42084
LNC_016634	0	0	0	0	0	0	0	0.232061	0	0	8.70569	0.0229488	8.95967
LNC_005498	0	0	3.15623	0	0	0	0	0	0	0	0	0.0106355	-8.61427
LNC_005493	0	1.00101	0.408977	0.627424	0	0	0	0	0	0	0	0.000247317	-8.25305
LNC_003540	430.573	13.9598	0.007255	0.493199	13.7243	9.56768	152.076	0.256039	0.004911	0.055304	0	0.0439089	-3.40948
LNC_005879	0	0.237936	0	0.263453	0	0	0	0	0	0	0	0.00683218	-7.51499
LNC_003092	0	0.031428	0	0	1.54384	10.1572	2.49256	1.07885	0	0.531612	0.219342	0.00345342	7.01367
LNC_003093	0	0.360446	0.413609	0	33.9239	0	0	0	0	0	0	0.00156994	-9.03748
LNC_003098	0	5.15785	0	0	0	0	0	0	0	0	0	0.026043	-7.37386
LNC_012163	0	0	0	0	0	73.8667	0	0	2.90895	0	0.053054	0.0423455	7.80327
LNC_016528	0	102.126	0	0	0	0.422906	0	0	0	0	0	0.00192191	-10.5169
LNC_011693	0	2.8947	0	0.874796	0	0	0	0	0	0	0	0.0230275	-6.49724
LNC_009126	0	0.177938	0.007042	0	0	0	0	0	0	14.2031	0	0.0456658	6.88446
LNC_001715	0	0	0	0	0.573086	0	0	0	3.04051	0.02062	0.027275	0.0330843	7.5926
LNC_001713	0	0	0	0	0	0	0	0	0	7.57474	0	0.0384571	8.93305
LNC_001712	0	0	0	0	0	10.5449	0	5.45074	0	0	0	0.0459303	8.75816
LNC_014884	0	0	0	1.90014	0	0	0	0	0	0.000885	0	0.0119989	-6.91452
LNC_006730	49.7946	14.9501	0.110533	3.44733	59.2156	10.9434	0.132495	0.29581	0.26351	0.380301	0.15279	0.0279247	-2.77776
LNC_014316	0	0	1.08464	0	0	8.29674	0	0	0	0	0	0.00663882	-9.20111
LNC_014314	0	0	1.625	0	0	10.5182	1e-06	0	0	0	0	0.00408051	-9.82136
LNC_013802	0	7.18918	0	3.8745	0	0	0	0	0	0	0	0.00106683	-8.85302
LNC_005266	0	0.135682	0	0.1521	0	0	0	0	0	57.5743	0	0.0383098	7.4766
LNC_005269	0	3.2679	0	0	0	0	0	0	0	0	0	0.0120249	-8.18268
LNC_016442	123.769	0	0	0	0	0	118.813	2.8131	3.36341	0	4.79968	0.00153923	9.68918
LNC_011501	0	0	0	1.98337	0	0	0	0	0	0	0	0.00503511	-9.26375
LNC_004604	11.2594	0	0	0	0	0.000651	0	0	0	4.19378	0	0.0471534	8.51987
LNC_015618	0	0.459263	0.119955	2.16053	0	0	0	0	0	0	0	0.00174141	-7.7819
LNC_018673	0	0	0	0	6.40237	9.48051	0	0.354337	1.64903	0	0	0.0222558	8.42081
LNC_002369	0	0	1.22515	0	0	0.007132	0	0	0	0	0	0.00708292	-9.11232
LNC_003378	0	0.487424	0.050259	0.388608	0	0	20.0966	0.025163	0	0	0	0.0306416	-4.08554
LNC_003377	0	0.028901	0	0	0	3.39195	0	0	0.580899	0.499077	0.160846	0.0115077	6.05967
LNC_003376	0	4.13397	0	0	0	0	0	0	0	0.003673	0	0.0184076	-6.369
LNC_000630	0	2.92854	0	0	0	0	0	0	0	0	0	0.0250939	-7.41595
LNC_007461	4.43181	8.65833	0	0	0	1.05669	0	0	0	0	0	0.00804421	-8.67775
LNC_017047	0	22.6005	0	0	0	0	0	0	0	0.093971	0	0.0223735	-6.16811
LNC_014768	0	2.27453	0.106845	0.366083	2.43345	11.4245	0	0	0	0	0	0.0458084	-5.26799
LNC_010474	0	0.168486	0.135104	2.15271	0	3.40853	0	0	0	0	0	0.0220499	-6.44872
LNC_016348	0	0	0	2.41591	0	0	0	0	0	0	0	0.00765898	-8.76063
LNC_007546	0	0	0.427172	0	2.89894	0	0	0	0	0	0	0.022052	-7.75704
LNC_004031	0	7.5406	0	0.003748	0	0	0	0	0	0	0.0112	0.00970554	-6.66968
LNC_015865	0	7.79581	0	2.12784	28.0844	0	0	0	0	0	0	0.00228535	-8.19322
LNC_012622	0	0	0	0	0	0	0	0	0	0.051585	1.75491	0.0189976	9.18467
LNC_002171	0	4.05645	0.416423	0.262592	0	0	0	0	0	0	0	0.0449374	-5.32538
LNC_003560	0	0	1.16272	0	0	0	0	0	0	0	0	0.00682885	-9.16625
LNC_005741	0	5.05095	0.524008	0	0	0	0	0	0	0	0	0.0378326	-6.22533
LNC_007540	0	4.12371	0.246267	0.622968	0	0	0	0	0	0	0	0.00918385	-6.36267
LNC_002288	0	0	0	0	0	0	0	5.58205	0	0	0	0.0236705	10.2926
LNC_011209	0	5.34678	0	0	0.015784	1.586	0.239126	0	0	0	0	0.02269	-7.52434
LNC_013452	0	1.0752	0.253571	1.83076	0	0	0	0	0	0	0	0.0217551	-6.01636
LNC_001484	0	0	0	0	0	0	0	0	3.55851	0	0	0.0414911	8.8681
LNC_001481	0	0.385216	0	0	3.49996	0	0	0.504556	0.922653	1.38291	0.376927	0.0401952	3.97312
LNC_001730	24.3557	1.71165	0.688986	0.868769	0	0	0	0	0	0	0	0.00862017	-6.50036
LNC_015348	0	0	0	0	0	0	0	0.215756	0	1.83498	0	0.0325869	7.84428
LNC_018593	0	0	2.20252	0	0.024695	0.885329	0	0	0	0.012924	0	0.00815236	-7.636
LNC_008278	0	5.35747	0	0	0	0	0	0	0	0	0	0.0269701	-7.33678
LNC_012088	0	18.1113	0.152339	0.420404	0	0	0	0.014217	0.424582	0	0.010794	0.0378261	-3.55347
LNC_014299	0	0	0	0	0	1.4628	0	0.554445	0	0.077405	0	0.0356165	7.82408
LNC_014373	0	1.71667	1.15467	0.348124	0	0	0	0	0	0	0	0.0333048	-5.81519
LNC_018539	0	3.61033	0	0	0	0	0	0	0	0	0	0.017916	-7.72892
LNC_005958	0	14.2413	0	0.008742	7.06349	0	57.07	0.011308	0	0	0	0.0372214	-5.37674
LNC_018537	0	0	0	3.44678	0	0	0	0	0	0	0	0.00448247	-9.41276
LNC_004198	0	0	0	0	0	0	0	1.61648	0	1.53869	0	0.0296648	7.82604
LNC_011527	0	17.5635	0	0.354105	0	4.16287	0	0	0	0	0	0.00322566	-8.29212
LNC_004193	0	1.27161	0	0	0	0	0	0	0	0	0	0.0431937	-6.88433
LNC_016199	0	0	0.142393	0	0	0	0	1.4782	1.25882	2.24113	3.59459	0.0186062	5.34037
LNC_012193	0	6.95924	0	0	0	0	0	0	0	0.004689	0	0.0110704	-6.98964
LNC_017103	0	0	0	2.95263	0	0	0	0	0	0	0	0.0206514	-7.62683
LNC_017108	0	0	0	0	2.48267	0.276715	0	0.321485	0	0	1.3175	0.030817	8.01687
LNC_009843	0	8.26344	0	0	0	0	0	0	0	0	0	0.00445935	-9.39955
LNC_009842	0	5.3604	0	0	0	0	0	0	0	0	0	0.00762918	-8.74986
LNC_002755	0	0	0	6.21048	0	0	0	0	0	0	0	0.0313389	-7.23304
LNC_010735	0	0	1.2135	0.602744	0	0	0	0	0	0	0	0.0258824	-6.67776
LNC_017721	0	23.4327	2.62774	0.010307	85.8183	0.0241	0.000995	0.005821	0.285675	0.030392	0.008863	0.00400951	-4.9523
LNC_014547	0	0	0	0	0	0	0	0	0.307221	0.825647	0	0.0338568	7.5775
LNC_014296	0	0	0.347265	0	0	0	0	0	0	0	0	0.020269	-7.84767
LNC_004979	0	7.35984	0	0	0	0	0	0	0	0	0	0.00508548	-9.23677
LNC_014290	0	0	0	2.59014	132.384	0	182.364	0	0	0.004867	0	0.00867313	-7.30985
LNC_004974	0	1.401	0.018997	0.241987	0	0	0	0	0	0	0	0.0337171	-5.5267
LNC_010457	0	7.84608	0	0	0	0	0	0	0	0	0	0.0200144	-7.62518
LNC_014544	0	3.78311	0	0	0	0	0	0	0	0	0	0.0219986	-7.54075
LNC_016672	0	0	0.011956	0.032554	0.160461	0.429447	0	0.148378	0.19107	0.197304	0.165708	0.047322	3.40938
LNC_014128	0	0	0.048762	0	0	0.25163	0.467639	0.845352	1.37036	0.169364	0.417963	0.0288194	4.67698
LNC_016749	0	0	0	2.31466	0	0	0	0	0	0	0	0.00292672	-9.95478
LNC_015009	0	4.15294	0	0	0.736137	7.05919	0	0	0	0	0	0.0131743	-8.06701
LNC_014548	0	4.52587	0	2.56196	0	0	0	0	0	0	0	0.0046164	-7.68426
LNC_003998	0	0	0	0	0	0	0	0	0	1.93496	0	0.045339	8.59933
LNC_013100	0	1.96725	0.267599	0.244389	0	0	0	0	0	0	0	0.0333566	-5.51187
LNC_002118	0	0.443916	0	0.658136	0	0	0	0	0	0	0	0.0091096	-7.36074
LNC_002114	0	5.25282	0	0	0	0	0	0	0	0	0	0.00901157	-8.54081
LNC_002113	0	3.7097	0	0	0	0	110.63	0	0	0	0	0.0139763	-7.96973
LNC_005760	10.1808	0	0.100404	0	0	22.2059	33.2189	0.974489	2.94608	2.71575	0.894361	0.0108009	4.99089
LNC_005761	0	27.864	0	0	0	0	0	0	0	0	0	0.00445799	-9.40402
LNC_005763	0	0	1.42677	4.99502	0	0	0	0	0	0	0	0.000553553	-9.54481
LNC_005764	0	17.4631	0	0.894628	0	0	0	0	0	0	0	0.00106209	-9.01847
LNC_016527	0	1.23179	0	19.4217	822.42	2.14994	0	0	0	0	0	0.000487033	-10.4196
LNC_007693	1.50967	2.99632	0.054624	0.521266	0	2.37177	0	0	9e-06	0.108311	0	0.0469448	-3.43141
LNC_015499	0	10.0934	7.7812	1.61591	0	0	0	0	0	1.59305	0.055434	0.0319992	-3.77418
LNC_011119	0	0	2.33362	0.428983	0	0.85967	0	0	0	0	0	0.00936896	-7.61693
LNC_011543	0	0.455604	0.504874	0.471219	0	3.49848	0	0	0	0.105352	0	0.02029	-4.20129
LNC_006121	0	3.69558	0	1.26782	0	0	0	0	0	0	0	0.035106	-6.16591
LNC_012381	0	0	0.985428	0	0	0	0	0	0	0	0	0.046356	-7.0471
LNC_012386	0	5.74915	0	1.68551	0	0	0	0	0	0	0.01322	0.00332512	-6.90111
LNC_008257	0	6.72235	0	0.69136	0	0	0	0	0	0	0	0.0493308	-5.89556
LNC_005162	0	0	2.24265	0	2.51424	0	0	0	0	0	0	0.026305	-7.60953
LNC_015822	0	1.36779	0	0	0	0	0	0	0	0	0	0.0277549	-7.3305
LNC_013761	0	2.59647	0.382742	0.348099	0	6.42412	0	0	0	0.155592	0	0.0419679	-3.63847
LNC_004178	0	218.225	0	0	0	0	0	0	0	0	0	0.000787059	-11.954
LNC_003338	0	17.6717	0	0	0	4.36503	0	0	0	0	0	0.00716114	-8.81631
LNC_000678	0	7.17058	0	0.232261	0	0	0	0.04184	0	0	0	0.0350576	-4.75856
LNC_009860	0	0	1.65186	0	0	0	0	0	0	0	0	0.0133085	-8.32928
LNC_014727	0	4.11116	0	0	0	0	0	0	0	0	0	0.0100968	-8.3925
LNC_013540	0	26.0212	1.14405	0	0	0	0	0.096543	0.113323	0.53688	0	0.0424032	-3.86113
LNC_004950	0	2.241	0	0	0	3.31194	0	0	0	0	0	0.0379974	-6.99967
LNC_004951	0	3.20186	0	0	0	2.03208	0	0	0	0	0	0.0326718	-7.16393
LNC_016658	0	0	1.7019	0.022307	0	0	0	0	0	0.079385	0	0.0299325	-5.2994
LNC_010932	0	0	0	0	0	0	0	2.49033	0	0	0	0.0484112	8.65249
LNC_003522	0	3.39783	0	1.41323	0	0	0	0	0	0	0	0.000126211	-10.5512
LNC_010328	0	0	0	2.22534	0	0	0	0	0	0	0	0.0206446	-7.62683
LNC_005019	0	5.24014	0	0.460681	0	3.78264	0	0	0	0	0	0.0173685	-6.74601
LNC_013534	0	0	0	0	77.5886	59.2198	0	4.59354	6.9107	12.6726	0.718941	1.4e-06	12.3684
LNC_004783	0	0.003142	0	0.009561	0	0	0	0.008705	3.28708	0	0	0.0369393	6.71161
LNC_004784	0	0	0	0	0	0	0	0	4.10134	0	0	0.0305239	9.54194
LNC_006146	0	0	1.07566	0.144944	0	0	0	0	0	0	0	0.0461788	-6.25844
LNC_010967	0	0	0.633382	0	0	2.05004	0	0	0	0	0	0.0121155	-8.45011
LNC_000790	0	1.47077	0.505569	0.469817	1.09364	0	0.289788	0	0	0	0.103786	0.0491689	-3.74645
LNC_012818	0	7.74975	1.48834	0	0	0	0	0	0	0	0	0.00121293	-8.90661
LNC_008232	0	3.07	0	1.13502	0	0	0	0	0	0	0	0.027104	-6.39
LNC_005142	0	4.13515	0	0	31.8952	0	0	0	0	0	0	0.04138	-6.92658
LNC_017730	0	3.59441	0	0	0	0	0	0	0	0	0	0.0136259	-8.02111
LNC_005203	0	9.84534	0	0	0	0	0	0	0	0	0	0.00283595	-9.98581
LNC_015462	0	0	0	1.8185	0	0	0	0	0	0	0	0.049155	-6.79561
LNC_013708	0	4.16174	0.008211	0.001086	0	0.073444	0	0.005387	0	0	0	0.0105427	-6.11372
LNC_013705	0	0	0	0	0	0	0	0.000164	0	0	106.842	0.00573553	13.6126
LNC_013704	0	0	2.86065	0	0	0	0	0	0	0	0	0.00899861	-8.83006
LNC_011565	0	0.190796	0	1.27395	0	0	0	0	0	0	0	0.0239784	-6.85916
LNC_004155	4.4894	1.7278	0	0.706922	0	0	0	0	0	0	0	0.0173921	-6.73572
LNC_004151	0.783939	0.06613	0.247059	0.364146	0	0	0	0	0	0	0	0.0308664	-6.129
LNC_010177	0	0.556337	0	1.33197	0	0	0	0	0	0	0	0.0182733	-6.89915
LNC_015285	0	5.43337	0	1.1399	21.8859	0	0	0	0	0	0	0.0141139	-6.86251
LNC_013144	6.45618	13.8287	1.32221	7.3501	46.7092	0.252794	10.0256	0.048609	0	0.710757	0	0.0129491	-4.46798
LNC_005463	0	0	0	5.52651	0	0	0	0	0	0	0	0.00765954	-8.76063
LNC_002303	0	5.21236	0.460308	0.195237	0	0.741786	0	0	0	0	0	0.00101567	-7.71555
LNC_000652	0	3.66973	0	0	0	0	0	0	0	0	0	0.0473724	-6.78676
LNC_000651	0	3.86441	0	0	0	0	0	0	0	0	0	0.0164449	-7.81676
LNC_015224	0	0	5366.72	246.296	0	0	0	59.3941	60.4135	42.4097	175.371	0.0170095	-5.04003
LNC_009882	0	3.21553	0.364092	0	0	0	1.52078	0	0	0	0	0.0277387	-6.46094
LNC_009885	0	1.19186	0.994602	0.790481	0	7.09044	58.6065	0	0	0	0	0.00631481	-6.83629
LNC_015900	0	0.213521	0	0	0.368932	3.82036	0	0.635378	0.930323	0.444501	0.519422	0.049724	3.77679
LNC_001651	0	0	0	0	0	0	0	0.333487	0.602018	0	0	0.0301245	7.87218
LNC_008938	0	0	0	0	0	0	0	0.327771	0.766975	0.21322	1.44124	0.0317242	6.2003
LNC_014251	0	6.42778	0	0	0	0	0	0	0	0	0	0.00696184	-8.85606
LNC_014255	0	2.28972	0	0	0	0	0	0	0	0	0	0.0451301	-6.83197
LNC_004930	0	7.72735	0.293039	0.306895	0.148465	2.42696	0	0.052036	0.09898	0.091763	0.001033	0.0339097	-3.044
LNC_004939	0	5.40973	0	0.753277	0	9.28534	0	0	0	0	0	0.00564984	-7.55089
LNC_018162	0	0	0	0	0	0	0	0	0	0.97766	0.622951	0.0494691	7.17197
LNC_001266	0	0	3.05656	0	0	0	0	0	0	0	0	0.0279421	-7.55681
LNC_014422	0	8.65651	0	0	0	0	0	0	0	0	0	0.0134022	-8.03272
LNC_014286	0	3.25836	0.004603	0	0	0	0	0	0	0.007625	0	0.0459917	-4.81062
LNC_013517	0	5.80492	0	0	0	17.9635	0	0	0	0	0	0.0478856	-6.74954
LNC_005176	0	0	1.18835	0	0	0	0	0	0	0	0	0.0108848	-8.58818
LNC_004458	0	16.1662	5.92896	0.0124	0	0	0	0	0	0	0	0.000125359	-9.89511
LNC_014506	484.019	4.74051	7.43495	10.4732	150.831	41.396	0	1.22013	0.012186	0.738553	0	0.0292105	-3.7564
LNC_012831	0	1.73312	0	0	0	0	0	0	0	0	0	0.0125733	-8.12961
LNC_017756	4.8e-05	12.9751	0	0	0	11.2942	0	0	0	0	0	0.030068	-7.23294
LNC_017755	0	26.236	0	0	0	28.4025	0	0	0.005659	0.193549	0.029799	0.0347521	-4.99048
LNC_002475	0	2.87616	0	0.072474	0	0	0	0	0	0	0	0.00771267	-7.55908
LNC_002476	0	9.33017	0	0.051155	0	0	0	0	0	0	0	0.00171859	-9.21284
LNC_010001	3.45771	0.012335	0	0	0.226383	0.300866	6.66751	0.354866	0.480491	0	0.418068	0.00328654	7.54696
LNC_010945	0	2.51343	0	0	0	0	0	0	0	0	0	0.0497609	-6.74009
LNC_009562	0	0	0	2.4551	0	0	0	0	0	0	0	0.00807558	-8.69366
LNC_016939	0	0	0	0	0	0	0	0	0	0	2.95592	0.0352587	9.3463
LNC_010191	0	0	2.12866	0	0	0	0	0	0	0	0	0.00642456	-9.23514
LNC_017287	0	0.221812	0.04266	0.018034	0.718731	0.558835	0	0.048334	0.108055	3.75298	0.040411	0.032465	4.16368
LNC_012581	0	0.029815	0	0	29.0389	5.78083	0	0.287414	0.142545	0	1.2327	0.0415245	5.56457
LNC_012582	0	3.6583	1.83424	0	0	0	0	0	0	0	0	0.0169377	-7.00119
LNC_007794	0	8.58946	0	0	0	0	0	0	0	0	0	0.0417053	-6.89288
LNC_007792	0	61.6773	0	0	0	0	0	0	0.180975	0	0	0.0271309	-6.32254
LNC_005622	0	0	0	0	0	0.31203	0	0	0	0	3.27085	0.0380432	9.17772
LNC_018065	0	5.78119	0.329677	0.920711	0	0	0	0	0	0	0	0.000240307	-8.15474
LNC_011802	0	0	0	0	0	0	0	0	0	229.254	0	0.00928944	13.1528
LNC_011803	0	0	0	0	0	0	0	35.471	0	0	0	0.0175127	11.147
LNC_014270	0	1.43039	0	0	0	0	0	6.57425	4.29101	0	1.84001	0.0355041	5.00943
LNC_004914	0	12.0794	0	0	0	1.3023	0	0	0	0	0	0.0326763	-7.16393
LNC_016690	0	0	0.478622	0.263964	0	1.6507	0	0	0	0	0	0.014926	-7.11083
LNC_015313	0	6.56691	0.148808	0.305529	0	0	0	0	0	0	0.056676	0.0268385	-4.67515
LNC_015053	0	0	0	1.21717	0	0	0	0	0	0	0	0.0174421	-7.7896
LNC_015054	0	2.62976	0	0	0	0	0	0	0	0	0	0.0339406	-7.11368
LNC_015584	50.4035	0.099378	0	0	49.4123	5.75332	0	0	1.80543	5.94113	0	0.0219092	6.86878
LNC_008008	0	3.475	0	0.117511	0.068932	0	0	0	0	0.031783	0	0.0241432	-4.95568
LNC_017565	0	3.31606	0.16293	0	0	1.59971	0	0	0	0	0	0.043019	-6.10269
LNC_005437	0	1.71209	0.158233	0.075838	19.6253	0	0	0	0	0	0	0.00365292	-7.06352
LNC_016785	0	32.9461	0	0	81.1209	0	0	0	0	0	0	0.00211938	-10.3804
LNC_017135	0	6.51545	0	0	0	0	0	0	0	0	0	0.0399282	-6.94312
LNC_010036	0	3.31338	0	0.372513	0	0	0	0	0	0	0	0.040036	-6.03362
LNC_014860	0	0	0	0	0	0	0	1.7519	0	0	0.227347	0.0319617	8.08752
LNC_014862	0	5.94013	0	0	0	14.5355	0	0	0	0	0	0.0149355	-7.90796
LNC_014868	0	2.72906	0.037301	0.473216	0	3.57908	0	0	0	0	0	0.0185108	-6.03452
LNC_011637	0	4.03105	0	0	0	0	0	0	0	0	0	0.0450567	-6.84083
LNC_009989	0	8.528	0.164104	0	8.05025	21.9226	2.48352	0	0	0	0	0.00564697	-7.78937
LNC_009639	0	0	1.03791	0	0	0	0	0.012251	0	0	0	0.0264869	-6.587
LNC_000750	0	1.60554	0	0	0	0	0	0	0	0	0	0.0290096	-7.27926
LNC_000751	0	1.37045	0	0.008382	0	0	0	0	0	0	0	0.0198522	-7.02606
LNC_000758	0	1.47703	0	0.293312	0	0	0	0	0	0	0	0.0321227	-6.24039
LNC_013200	0	0	3.43721	0	0	0	0	0	0	0	0	0.00404115	-9.83252
LNC_002454	0	2.62487	0	0	0	0	0	0	0	0	0	0.00971091	-8.45136
LNC_002988	0	0	0.660784	0	0	0	0	0	0	0	0	0.012456	-8.42084
LNC_003523	0	0	0	0	0	0	0	0	0	0	0.723985	0.0388464	9.13231
LNC_012206	0	2.95504	0	1.80344	0	0	0	0	0	0	0	0.0169197	-6.78604
LNC_009487	0	27.2125	0	0.015181	0	0	0	0	0.035469	0	0	0.00727155	-6.66755
LNC_011444	0	0	0	1.69508	0	0	0	0	0	0	0	0.00580227	-9.08716
LNC_009486	0	0.064253	0	0	0	0	0	4.04115	0.039698	0	0	0.033784	6.6459
LNC_017892	0	0	0	0	1.32731	0	0	0	0	0	21.1055	0.0185967	10.9828
LNC_001989	0	2.38261	0	0	0	0	0	0	0	0	0	0.0269274	-7.34303
LNC_005332	0	1.54214	0	0.503255	0	0	0	0	0	0	0	0.0423945	-6.02334
LNC_003721	0	3.01981	0	0	0	0	0	0	0	0	0	0.039674	-6.96762
LNC_007773	0	5.7474	0	4.03184	0	0	0	0.047055	0	0	0	0.0160952	-5.62195
LNC_005607	0	3.36255	1.77575	0.102458	0	0	0	0.13116	0	0	0	0.0370513	-4.71265
LNC_005606	0	0	0	0.066723	0	22.0764	0	0.952798	0.312121	3.6916	0.834029	0.00836569	5.74718
LNC_005605	0	5.93443	0.164866	0	0	0	0	0	0	0	0	0.0257398	-6.60507
LNC_005608	131.944	1.77014	1.20625	0.119569	0	0	0	0	0	0	0	0.00518667	-7.18584
LNC_013226	0	5.50452	0.167921	1.51311	0	0	0	0	0.089232	0	0	0.0268275	-4.20695
LNC_007117	0	11.2333	0	0	0	0	0	0	0	0	0	0.00482795	-9.30219
LNC_013303	0.112846	22.1114	0	0	0	31.7331	1.39349	0	0.01302	0.014878	0	0.00473543	-7.40206
LNC_011794	0	0	0	0	0	0	0	0	1091.19	0	0	0.00633974	15.711
LNC_011797	0.000799	0	0	0	0	0	0	0	0.031733	0	14.0644	0.0183865	9.74199
LNC_011790	0	0	0.29888	0	0	0	0	0	0	611.594	0	0.0458426	9.25797
LNC_011792	0.09881	0	0	0	0	0	14.215	0	860.746	42.6568	0	0.00111978	15.8269
LNC_008973	0	0	0	2.02722	0	0	0	0	0	0	0	0.0279634	-7.34201
LNC_009372	0	0	0	0	0	0	0	0	0	5.59005	2.84548	0.0230893	8.20303
LNC_000563	0	0	0	0	0	0	0	0	0	5.25781	2.76259	0.0121625	9.15912
LNC_017096	0	2.57327	0	0	2.59462	0	0	0	0	0	0	0.0164704	-7.80777
LNC_008020	0	13.643	0	1.51082	0	0	0	0.070594	0	0.251723	0	0.0435746	-4.08388
LNC_017549	0	0	0	0	0	0	0	0.01594	0	5.25291	0	0.0250024	8.91109
LNC_018471	0	0	4.13651	0	0	0	0	0	0	0	0	0.00520675	-9.50996
LNC_015924	0	0	0.546764	0.472799	0	0	0	0	0	0	0	0.00777052	-7.51561
LNC_016501	0	0	0	0	0	0	0	0	0	2.42972	0.05576	0.030481	8.24531
LNC_001423	0	55.6788	1.82854	1.81123	0	0	0	0	0.86161	0	0	0.0266657	-4.59687
LNC_004490	0	0	0	0	0	0.558163	15.6315	0.093739	0	0	3.5977	0.0204921	9.09569
LNC_004493	0	11.8693	0	0	0	0	0	0	0	0	0	0.00971072	-8.45136
LNC_017307	0	0	1.43024	0.791549	0	0	0	0	0	0	0.091059	0.0319316	-5.01384
LNC_002082	0	0	0.610825	0	0	0	0	0	0	0	0	0.0202635	-7.84767
LNC_009961	0	7.34775	0	0.000196	0	0	0	0.000144	0	0	0	0.0134046	-6.51439
LNC_009967	0	0	0	0	0	0	0	0	0	0	17.5736	0.0128046	12.3293
LNC_003145	0	1.10755	0.304886	0.669248	0	0	0	0	0	0	0	0.019205	-5.95064
LNC_008707	0	11.9712	0	2.11812	0	0	0	0	0	0	0	0.000850162	-8.99196
LNC_000485	0	0.879768	0.049426	0.746026	0	4.75581	0	0	0	0.001387	0	0.00364473	-5.47483
LNC_000482	0.139057	0	0	0	24.2334	33.6297	0	1.37176	2.88554	2.10215	1.36491	7.93e-05	9.41225
LNC_000483	0	21.6453	1.25568	2.82368	0	0	0	0	0	0	0	7e-06	-9.76527
LNC_002438	0	0.105254	1.09895	0	0	0	0	0	0	0	0	0.0378392	-6.89919
LNC_002436	0	4.42691	1.59448	0.233399	0	0	0	0	0	0	0	0.000985193	-7.92685
LNC_002431	0	0	0.547269	0	0	0	0	0	0.006978	0	0	0.0345299	-5.73968
LNC_002432	0	0	1.25468	0	0	0	0	0	0	0	0	0.0086475	-8.87393
LNC_001157	0	24.28	0	0	0	0	0	0	0	0	0	0.00913727	-8.52445
LNC_016355	0	0.602699	1.04839	0	0	0	0	0	0	0	0	0.0209157	-7.05738
LNC_016556	0	0	0	0	51.6794	0	0	0.859807	1.29677	3.24135	4.47246	0.00042015	8.88456
LNC_016559	0	8.46154	0	0	0	0	0	0	0	0	0	0.00739081	-8.78232
LNC_004256	0	5.96337	0.251099	0.905611	0	0	0	0	0	0	0	0.00470275	-6.73956
LNC_001168	0	5.66428	0	0	0	0	0	0	0	0	0	0.0349998	-7.10635
LNC_009565	0	17.3325	0	0	0	0	0	0	0	0	0	0.00739194	-8.78003
LNC_016978	0	0	0.062845	1.85832	0	0	0	0	0.074829	0	0	0.0488068	-4.50249
LNC_016970	0	0	0	0	0	0	0	2.19578	2.59599	2.55279	0	0.000643498	10.4222
LNC_003444	0	1.3779	0.50339	0.184134	0	0	0	0	0	0	0	0.0237151	-5.94569
LNC_012011	0	0	0	6.38761	0	0	0	0	0	0	0	0.00580206	-9.08716
LNC_014606	0	11.9571	0	0	0	0	0	0	0	0	0	0.00581525	-9.07026
LNC_004534	0	0	0	0	0	1834.8	0	0	156.18	0	104.986	0.00215273	12.8057
LNC_008957	0	1.95218	0.217074	0.802451	6.84528	1.8342	0	0	0	0	0	0.0149212	-6.07805
LNC_011842	0	0	6.26942	4.26847	0	0	0	0	0	0	0	0.000347254	-10.051
LNC_018493	0	14.9932	0	1.93629	0	18.8655	0	0	0	0	0	0.000269565	-9.95114
LNC_017955	0	0.006154	1.47279	0	0	0	0	0	0	0	0	0.0327898	-7.26529
LNC_014232	0	8.46219	0.696623	0	0	0	0	0	0	0	0	0.0028006	-8.21003
LNC_008046	0	0	0	0	0	0	0	2.66415	0	0	0	0.0258314	10.0585
LNC_014614	127.223	0	0.277561	1.17055	0	0	0	0	0	0	0	0.0363414	-6.30489
LNC_015847	0	0	0	0.81589	2.97523	0	0	0	0	0	0	0.0430828	-6.89435
LNC_016898	0	10.4737	1.51811	0.80441	0	10.2899	0	0	0	0	0	5.72e-05	-9.02301
LNC_001397	0	3.79435	0	0	0	0	0	0	0	0	0	0.0259547	-7.38601
LNC_000285	0	0	0	51724.8	0	0	0	0	0	0	0	4.95e-05	-20.8741
LNC_000422	0	0	1.41181	0	0	0	0	0	0	0	0	0.0398193	-7.19232
LNC_004700	0	0	0	0.525936	0	0	0	0	0	0	0	0.0380126	-7.03084
LNC_018027	0	9.96396	0	1.13421	0	0	0	0	0	0	0	0.00100041	-8.91291
LNC_007701	0	0.640432	0.202613	0	0	0	0	0	0	0	0	0.0409333	-6.23572
LNC_009499	0	0	0	1984.56	0	0	0	0	0	0	9.89956	0.0451405	-7.37925
LNC_002416	0	0.143013	0.963171	0	0	0	0	0	0	0	0	0.0157283	-7.52616
LNC_016531	0	3.25416	0	0	0	0.732464	0	0	0	0	0	0.0473707	-6.78676
LNC_008723	0	5.20273	0.229741	0.299024	0	1.46997	0	0	0	0	0	0.0221052	-5.93071
LNC_003898	0.341356	0	4.63689	0	0.000154	0.004813	0	0	0	0	0	0.000960348	-12.1228
LNC_003895	0	4.59563	0	0	0	0	0	0	0	0	0	0.00576082	-9.0852
LNC_003890	0	0.006073	1.17883	0	0	0.140401	97.7924	0	0	0	0	0.00264073	-10.1423
LNC_003891	0	0	0	0.316744	0	0	56.4488	0	0	0	0	0.045234	-6.84583
LNC_003892	0	3.06937	0	0	0	0	0	0	0	0	0	0.0118226	-8.19652
LNC_012526	0	4.87688	0	0	0	0	0	0	0	0	0	0.0299208	-7.25298
LNC_012525	0	0	0	1.08351	0	17.0717	0	0	0	0	0	0.035122	-7.11515
LNC_015753	0	0.736971	0	1.77118	0	0	0	0	0	0	0	0.000500869	-9.78297
LNC_013006	0	8.08405	0.733775	0.881269	0	9.03472	0	0	0	0	0	0.00183556	-7.24453
LNC_007738	0	4.47557	0	0	0	0	0	0	0	0	0	0.0125739	-8.12961
LNC_005646	0	0	0	2.01571	0	0	0	0	0	0	0	0.00616486	-9.02314
LNC_006060	0	3.59271	0	0.213494	0	0	0	0	0	0	0	0.047215	-5.95658
LNC_013342	0	0.346459	0.10188	0.296436	0	0	0	0	0	0	0	0.00522723	-6.7598
LNC_004515	0	279.809	0	0	0	0	0	0	0	0	0	0.000662862	-12.2863
LNC_004513	0	0.428189	1.60718	0	1550.29	0	0	45.6356	86.0107	69.1174	0.021637	0.0182739	5.70055
LNC_015069	0	0	0.774488	0	0	0	0	0	0	0	0	0.0463558	-7.0471
LNC_015982	0	6.0324	0	0	48.7107	20.9839	0	0	0	0	0	0.0102461	-8.3774
LNC_003958	0	4.02127	0	2.43594	0	33.191	0	0	0.014406	0.004019	0	0.0121776	-4.87646
LNC_002600	0	3.47595	0	0	0	0	0	0	0	0	0	0.0453345	-6.81406
LNC_018327	0	0	0	0.320159	0	0	0	0	0	0	0	0.0184195	-7.73736
LNC_018321	0	2.10088	0	0	0	0	0	0	0	0	0	0.0352757	-7.06915
LNC_004353	0	2.02154	0.090436	0.392979	0	0	0	0	0	0	0	0.0384871	-5.40382
LNC_010583	0	1.72935	0.160888	0.197673	0	0	0	0	0	0	0	0.0450061	-5.35292
LNC_014618	0	2.68207	0	0.919777	0	0	0	0	0	0	0	0.00294015	-7.95942
LNC_010051	0	0.098307	0	0	33.9005	46.1117	19.8863	0.511619	1.64497	1.33745	0.798278	0.00133009	6.07464
LNC_008150	18.5694	0	1.1525	0	0	0	0	0	0	0	0	0.0427657	-7.1215
LNC_008156	0	0	0	0	0	2.82304	0	3.75071	0	0	0.125894	0.0158641	9.46918
LNC_010524	0	1.48567	0	0	0	0	0	0	0	0	0	0.0499641	-6.721
LNC_017874	0	0.021739	0	0	6.47553	0.065249	7.00055	0.73474	0	0	0.458541	0.0211887	6.63615
LNC_009928	0	2.0957	0.591313	0	0	0	0	0	0	0	0	0.0485868	-6.06691
LNC_009924	0	11.6472	2.90965	0.008169	0	0	0	0	0	0.009389	0	7.86e-05	-8.81399
LNC_009922	0	5.5093	0	0.343039	0	0	0	0	0	0	0	0.0119418	-7.10548
LNC_009923	0	0	2.10375	0.097764	0	0	0	0	0	0.032185	0	0.00414725	-7.0574
LNC_009424	0	0.001125	0	0	0	0	0	0	0.061555	0.01172	1.68129	0.0184015	7.1196
LNC_008522	0	1.14935	0.343722	0.127959	0	3.90961	0	0	0	0	0	0.0163356	-6.23305
LNC_008293	0	0	2.19062	0	0	0	0	0	0	0	0	0.0126263	-8.39096
LNC_004293	0	0	0	0	0	0	0	0	0	5.03487	0	0.0302162	9.45032
LNC_004292	0	40.0938	0	0	0	0	0	0	0	0	0.024837	0.00689939	-8.0052
LNC_004294	0	4.28777	0.183402	1.08756	0	0	0	0	0	0	0	0.00137403	-7.36815
LNC_010263	0	2.97552	0	0.514046	0	0	0	0	0	0	0	0.0428284	-5.9749
LNC_018280	0	3.42604	0	0.332609	0	0	0	0	0	0	0	0.00815658	-7.33105
LNC_018282	0	0	0	0.747871	0	5.53635	0	0	0	0	0	0.0300588	-7.27028
LNC_018287	0	0	2.15002	0	0	0	0	0	0	0	0	0.0192824	-7.89094
LNC_000297	1e-05	0	0	0	36.2835	28.3076	0	385.996	0	0	0	0.00922733	13.8779
LNC_000291	0	0	0	0	0	0	0	0	5588.15	0	0	0.00539851	16.8089
LNC_002831	0	9.41961	1.18599	0	0	0	0	0	0	0	0	0.00036394	-9.86096
LNC_002834	0	5.74522	0.701004	0	0	0	0	0	0.099372	0.035855	0	0.0484091	-3.92407
LNC_004576	0	0	0	0	0	0	0	0	76.9688	0	0	0.0241299	10.1026
LNC_004575	0	0	0	253.851	0	0	0	0	0	0	0	0.000869741	-11.7871
LNC_012286	0	1.19053	0	0.504025	0	0	0	0	0	0	0	0.0391068	-6.06023
LNC_000506	0	0.238982	0.046601	2.16295	0	0	0	0	0	0	0	0.00268394	-7.84308
LNC_007873	0	0	2.7692	0	0	0	0	0	0	0	0	0.0381998	-7.25985
LNC_007870	0	0	0	0	0	0	0	1.03632	0	2.97316	0	0.0357874	7.53771
LNC_004372	0	0	0.104106	0.878569	15.2091	5.41229	0	0	0	0	0	0.0468864	-6.11765
LNC_016852	0	7.20895	0.428017	0.862076	0	0	0	0	0	0	0	0.00338178	-6.93163
LNC_006314	0	16.8201	1.04163	0	0	0	0	0	0	0	0	0.000299642	-10.0682
LNC_017068	0	7.06168	0	0	0	0	0	0	0	0	0	0.0380029	-6.99967
LNC_013646	0	0	0	0	0	0	0	3.5094	0	0	0	0.0268478	9.96706
LNC_012773	0	0	0	0	0	0	0	1.23934	1.24263	0.975236	0	0.0176539	7.18513
LNC_012779	0	1.5096	0.06086	0.178483	8.4924	0	0	0	0	0	0	0.0271955	-5.62383
LNC_012778	0	0	3.75523	0	0	0	0	0	0	0	0	0.00494342	-9.57785
LNC_003213	0	1.06554	0.044	0	0	0	0	0	0	0	0	0.0425932	-6.14741
LNC_003215	0	0	0	0	0	0	0	0.879602	0.861163	1.3523	0.676345	9.51e-05	9.27582
LNC_010630	0.823935	1.09452	0	0	0.589021	0.191086	0.122919	0	0	0	0	0.0450605	-6.84083
LNC_010268	0	0	0	0	0	0	0	0	2.2155	0	1.17916	0.0160042	8.82932
LNC_009276	0	2.09688	0.053808	0.224905	0	0	0	0	0	0	0	0.035192	-5.52408
LNC_001102	0	14.3563	0	0	0	0	0	0	0	0	0	0.0105313	-8.34361
LNC_002812	0	6.50988	0	0	0	20.5761	0	0	0	0	0	0.0351992	-7.07667
LNC_002811	0	59.6425	0	0	0	0.093774	0	0	0	0	0	0.00236256	-10.2306
LNC_005688	0	12.9163	0.005851	0	0.26312	0.126255	0.131751	0.016984	0	0.020748	0.009022	0.00713089	-5.93893
LNC_005680	0	0.453177	0	0.704923	0	0	0	0	0	0	0	0.0282855	-6.48273
LNC_011800	0	0	0	0	0	0	0	0	0	1675.4	0	0.00556808	16.0295
LNC_010845	0	0.721648	0.349343	1.00358	0	0	0	0	0	0.105968	0	0.0456528	-3.73908
LNC_010844	0	2.90299	0	0	0	0	0	0	0	0	0	0.0326723	-7.15687
LNC_004554	50.2043	0.410161	2.07895	0	0	0	1.27736	0.12668	0	0.001564	0	0.0403797	-4.62056
LNC_001699	3.39398	3.13745	0.452147	0	5.89046	5.10381	0	0	0	0	0	0.000569183	-9.49632
LNC_002255	0	0.262075	0.005006	0.60341	5.12225	0	0	0	0	0	0	0.0267736	-6.02848
LNC_002257	0	6.82262	1.91038	1.23957	8e-06	0	1.33256	0.066629	0	0	0	0.00203988	-5.65031
LNC_003028	0	5.28831	0	0	0	0	0	0	0	0	0	0.0149206	-7.91634
LNC_013281	0	22.0682	0	0	1.91394	3.5034	14.2376	0	0	0	0	0.00132273	-11.073
LNC_008312	157.859	53.4368	0	0	0	0	0	0	0	0	0	0.00378575	-9.60921
LNC_008313	0	0	0	0	0	0	0	0	0	10.3731	0	0.0453381	8.59933
LNC_008317	0	3.30974	0	1.54215	48.1791	0	0	0	0	0	0	0.0097506	-7.17548
LNC_016146	0	0	0	0	0	0	0	1.52473	0	0	0	0.0414821	8.97406
LNC_016147	0	0	0	0	0	0	0	0	1.93577	0	0	0.0394142	8.98586
LNC_014607	0	4.47918	0	0	0	0	0	0	0	0	0	0.0199551	-7.63539
LNC_004766	0	2.08698	0	0	0	0	0	0	0	0	0	0.0259273	-7.39205
LNC_012405	12.4393	1.23789	0.276296	0.513102	0.21949	4.43744	0	0	0	0	0.042997	0.0229783	-4.16588
LNC_007946	0	0.927213	0.947609	0	0	8.85356	0	0	0	0	0	0.0392944	-6.41103
LNC_012711	0	0	0.478557	0	0	0	0	0	0	0	0	0.0192853	-7.89094
LNC_012718	0	3.3902	0	0	7.12893	7.21003	0	0	0	0	0	0.0164205	-7.82124
LNC_002009	0	0	0	0	0	0	0	0	0	3.35908	0	0.0387399	8.91542
LNC_011963	0	0	1.18392	0	0	0	0	0	0	0	0	0.0381971	-7.25985
LNC_005969	0	0	0	0	0	0	0	0.003434	0	1.60381	0	0.0297482	8.58281
LNC_009258	0	0	0	0	0	0	0	5.19029	0	0	0	0.0148927	7.84382
LNC_001060	97.1067	632.467	0	123.608	169.274	183.916	65.4208	0	0	0	0	3.33e-06	-14.6525
LNC_008787	0	2.63451	1.53691	1.13303	0	4.8858	0	0	0	0	0.271835	0.0380401	-3.99116
LNC_014969	0	5.93484	0	0.294123	0	0	0	0	0	0	0	0.0218242	-6.66346
LNC_011828	0	7.20638	0	0	0	0	0	0	0	0	0	0.00458178	-9.36782
LNC_008121	0	1.92881	0	0	0	0	0	0	0	0	0	0.0453295	-6.81407
LNC_012544	9.14309	101.885	7.01739	0	0	0	40.657	0.019464	0.550312	0	0	0.0103322	-6.19041
LNC_002871	0	0.047332	0	0	0	0.000203	59.9718	1e-06	0	2.79533	0	0.0446346	6.58089
LNC_002870	0	0.000245	0	0	0	0	0	0	0	6.88678	0	0.0190749	9.22793
LNC_015863	0	1.91448	0.255157	0	0	0	0	0	0	0	0	0.0453818	-6.06133
LNC_007202	0	5.14514	0	0.237226	0	0	0	0	0	0	0	0.00906357	-7.33972
LNC_011777	0	0	0	0	0	0	0	551.726	0.000357	0	0	0.00404938	15.3305
LNC_017035	0	1.58467	0	0	0	0	0	0	0	0	0	0.0413087	-6.93488
LNC_017034	0	5.84129	0	0	0	0	0	0	0	0	0	0.00724138	-8.80957
LNC_007834	0	0	0	0	0	0	0	0	0	2.73828	3.55345	0.0333376	7.67041
LNC_012853	0	0	0	0	0	0	24.3108	0.462663	0.157675	0.039759	0	0.0223624	7.321
LNC_018362	0	5.78953	0.303306	0	0	0	0	0	0	0	0	0.0425875	-6.14741
LNC_006595	0	17.9348	0	2.50502	0.318576	1.04672	0	0.034161	0.08543	0.134495	0	0.010888	-4.71555
LNC_011173	0	4.8665	0	1.721	0	0	0	0	0	0	0	0.0295886	-6.29558
LNC_013999	0	7.59842	0	0	0	0	0	0	0	0	0	0.00421632	-9.47524
LNC_016748	0	18.4527	0	0	0	0	0	0	0	0	0	0.00127565	-11.1268
LNC_001310	0	3.51158	0	0.818368	0	0	0	0	0	0	0	0.0268006	-6.39296
LNC_001313	0	0	0	0	1.5e-05	0	0	0	8.79006	0	0	0.038396	9.03636
LNC_001314	0	0	0	0	0	226.1	0	0	0	0	24.0077	0.0223225	10.4606
LNC_009617	0	3.1043	0	0	0	4.43797	0	0	0	0	0	0.0111437	-8.27031
LNC_012487	0	0	0	4.92328	0	40.8008	0	0	0	0	0	0.00313063	-9.86633
LNC_012483	0	5.58211	0	0	0	0.255956	0	0	0	0	0	0.00746359	-8.77773
LNC_005526	0	0.034343	1.22434	0	0	0	0	0	0	0.065232	0	0.0381712	-5.27158
LNC_010531	0	10.6507	0	0	0	0	0	0	0	0	0	0.0212093	-7.57831
LNC_008079	115.754	54.7455	0.885634	8.20532	333.323	276.319	12.8249	1.0959	0.370511	0.965943	0	0.0252219	-3.31892
LNC_014507	0	0.107306	6e-06	0.072558	0.004483	0	0	0	0.016752	0	11.7123	0.0336233	6.41754
LNC_016798	35.0395	0	0	0	0	3.32996	0	0.026192	0	1.31133	0.783466	0.00650715	8.86827
LNC_011909	0	0	0	0	0	0	0	0.045781	0	0	2.52385	0.0160325	9.59976
LNC_009500	0	0	0	0	1.36469	0	0	0	0	0	1561.9	0.00638261	16.2344
LNC_001085	0	1.82467	0.218752	0.241815	0	0.499899	0	0	0.078037	0	0	0.0459725	-3.56694
LNC_013052	0	0	0	0	0	0	0	2.29444	0.374616	0	1.88788	0.0443609	6.64698
LNC_011008	0	0	2e-06	0	0	0	241.669	0	0	10.2751	48.9903	0.0192884	8.01117
LNC_012902	0	3.31152	0.102346	0.603869	0	10.9123	0	0	0	0	0	0.0458023	-5.26799
LNC_003810	0	2.05771	0	0.447805	0	13.4034	0	0	0	0	0	0.00177126	-8.39547
LNC_003812	0	0	0	0	0	0	0	0.992517	2.67214	0	0	0.0391703	7.49686
LNC_006886	0	5.52392	2.4792	0	0	0	0	0	0	0	0	0.00332662	-8.19109
LNC_011344	0	1.15908	0.123421	0.580096	32.6443	4.85557	0	0	0	0	0	0.00959285	-6.35041
LNC_010352	0	22.3687	0	0	0	32.6592	0	0	0	0	0	0.0100947	-8.3955
LNC_012089	0	0	0	0	1.03629	0	0	0.653886	0	4.38533	0.243884	0.00328689	9.36755
LNC_004049	0	0.452184	0	0.741714	27.7729	4.10902	0	0	0	0	0	0.0031929	-8.15619
LNC_007226	0	0	1.54626	0	0	0	0	0	0	0	0	0.0289882	-7.50206
LNC_007957	0	6.67616	0	0	0	0	5.23185	0	0	0	0	0.00562279	-9.10733
LNC_005884	0.068846	0	0	0	6.73769	12.0484	0	0.62963	0	0.168824	0.061121	0.00417362	9.13875
LNC_005881	0	0.207337	0	0	17.4233	0	0	4.52934	0	1.68517	0	0.032666	6.78006
LNC_005880	0	0	0	0	0	0	0	0	0	0.045062	8.37889	0.00510747	12.4506
LNC_007818	0	4.93731	0	2.81068	0	0	0	0	0	0	0	0.00695749	-7.41046
LNC_018546	0	0	0	0	0	0	0	0	0	1.51431	0	0.0494606	8.42336
LNC_010966	0	5.24867	0	0	0	22.9632	0	0	0	0	0	0.00997637	-8.41337
LNC_001466	0	0.549147	0	1.36756	0	0	0	0	0	0	0	0.0308683	-6.47577
LNC_017016	0	3.29719	0.047227	0.365494	0	0	0	0	0	0	0	0.015937	-6.23831
LNC_015798	0	1.97627	0.384918	1.74905	0	0	0	0	0	0	0	0.0304788	-5.65482
LNC_001331	0	7.37945	0.108299	0.104804	0	0.355199	2.8163	0.030145	0.134866	0.099741	0	0.0400878	-3.20875
LNC_001334	0	12.2303	0	0	0	0	0	0	0	0	0	0.00410941	-9.50471
LNC_014509	0	0.062259	0	0	0.053606	0	0	5.65556	0	0	0	0.0352558	7.46288
LNC_005509	0	0.27322	0.004338	0.116885	0	4.02849	0.769204	0	0	0	0	0.0462348	-5.35066
LNC_002047	0	3.06236	0	0	0	0	0	0	0	0	0	0.0416143	-6.90138
LNC_003279	0	70.729	0	0	0	0	0	0	0	0	0	0.00174646	-10.6585
LNC_008087	0	0	0	0	0	0	0	0	0	8.70175	0	0.0436899	8.67463
LNC_008084	173.848	6.21669	1.07598	1.74845	10.1596	16.5169	0	0	0.116034	0	0.139774	0.0188976	-3.8118
LNC_011928	0	5.07204	0	0	0	0	0	0	0	0	0	0.0116755	-8.22378
LNC_009291	0	7.93942	0.088817	0	0	0	0	0	0	0	0	0.00693012	-7.72577
LNC_003876	0	3.13751	0.45623	0	0	0	0	0	0	0	0	0.0379991	-6.24247
LNC_003871	0	0	0	0	0	0	0	0.620143	1.86963	0	0	0.0118548	9.32294
LNC_000371	0	2.98433	0	0	0	0	0	0	0	0	0	0.0325475	-7.17099
LNC_018300	0	10.4342	0.544497	0	0	0	0	0	0	0.103741	0	0.038726	-4.747
LNC_014955	0	0	0	0	0	0	0	0.881833	0.957849	2.90873	0	0.030136	6.77633
LNC_012659	0	0	0	1.71879	0	0	0	0	0	0	0	0.0206484	-7.62683
LNC_011323	0	1.87759	0	0.198403	0	0	0	0	0	0	0	0.0150445	-6.85123
LNC_001290	0	0.587933	0	0.589219	14.8406	6.04305	0	0	0	0	0	0.0434904	-6.04395
LNC_000961	0	7.85703	0	2.39999	0	1.04874	6.1351	0	0.063652	0.035108	0	0.00645689	-5.50612
LNC_000962	0	8.35197	0.05016	0.212142	5.5533	3.63301	0	0	0.041645	0.053981	0.157643	0.0499572	-3.14348
LNC_017959	0	0.054574	0	0.061908	0	0	0	0.477131	0.171224	0.669542	0.339589	0.0140426	4.29326
LNC_002239	0	0.674352	0.03063	0.052283	0	1.46602	0	0.339175	0.376227	1.8746	2.54298	0.00816106	4.04398
LNC_002238	0	15.4681	0	0	0	0	0	0	0	0	0	0.00234767	-10.2423
LNC_003049	0	15.0381	0.008144	0	0	0	0	0	0	0	0	0.00173691	-9.59837
LNC_003042	0	23.5403	0	0	0	0	0	0	0	0	0	0.00374578	-9.62335
LNC_000589	0	8.72714	0	0	0	0	0	0	0	0	0	0.0122	-8.16521
LNC_015549	0	24.5987	0	0	0	0	0	0	0	0	0	0.00695808	-8.86258
LNC_015231	0	5.21371	0.370207	0.169903	0	0	0	0	0	0	0	0.0134953	-6.30575
LNC_006500	0	1.99068	0.194767	0	0	0	0	0	0	0	0	0.0205117	-6.73374
LNC_004805	0	2.35172	0.224635	0.2645	0	0	0	0	0	0	0	0.0445801	-5.23883
LNC_016784	0	0.148482	0	4e-06	0	0	0	8.23037	0	0	0	0.0421025	6.79112
LNC_001356	0	0	0	0.295193	14.3915	0.005192	0.000172	592.327	0	9.62895	128.27	0.00123107	11.2524
LNC_001351	0	0	0	0	0	0	0	0	0	720.346	4.34227	0.00198995	14.9372
LNC_001350	0	0.255986	0	0	1323.09	16.8077	3.41838	213.08	0.000995	0.85187	257.887	0.000157254	12.3964
LNC_001353	0	0	0	0	0	0	0	0	567.806	0	16.6324	0.00162428	15.1077
LNC_015161	0	39.948	0.94053	3.04368	0	1.49381	0	0	0.007566	0.161849	0	0.00018812	-6.49842
LNC_005715	0	0	1.55827	1.39684	0	1.26994	0	0	0	0	0	0.00777147	-7.51561
LNC_017787	0	3.43482	0	0	0	0	0	0	0	0	0	0.0365875	-7.04634
LNC_016474	0	3.54257	0.126767	0.082116	21.4324	0	0	0	0	0	0	0.0249753	-6.05459
LNC_012448	0	0	3.71388	1.82582	0	0	0	0.106641	0	0	0	0.0123317	-5.81078
LNC_003604	0	4.68755	0	0	0	0	0	0	0	0	0	0.0146253	-7.92052
LNC_000003	0	3.07146	0.128987	0.379477	0	0	0	0	0	0	0	0.0183974	-6.00794
LNC_007959	0	0.814839	0	0	0	0	0	2.74747	0.231371	0.340601	0.641272	0.0346647	3.89262
LNC_004652	16.2582	0	0	0	9.77014	0	25.1824	0.773141	0	1.85187	0	0.0306277	7.77773
LNC_009762	0.004691	0	0	0	0	0.480745	1.88291	0.045348	0.101542	0.013094	0.915895	0.0174704	7.24621
LNC_001512	0	0.327347	0.114263	1.80452	0	0	0	0	0	0	0	0.0200236	-6.33742
LNC_015910	0	0	1.98499	0	0	24.8479	0	0	0	0	0	0.0129645	-8.36045
LNC_015318	0	9.95518	0	0	0	0	0	0	0	0	0	0.00508472	-9.24011
LNC_017150	0	7.3327	0	0	0	0	0	0	0	0	0	0.00460964	-9.36476
LNC_009818	0	31.6906	0	0	5.97118	14.1121	63.4364	0	0	0	0	0.00870557	-8.57826
LNC_015704	0	2.07978	0	1.0034	0	0	0	0	0	0	0	0.0278508	-6.35702
LNC_002898	0	0	4.44009	0	0	0	0	0	0	0	0	0.0140755	-8.26484
LNC_002892	0	0	0	0	0.595742	3.77073	0	0.279315	0.204161	0	6.2157	0.0192577	8.06171
LNC_002897	0	5.56223	0.783037	0.247505	0	0	0	0	0	0	0	0.00327552	-7.11453
LNC_015508	0	21.4348	0	0	0	36.8435	0	0	0	0	0.049545	0.0328028	-5.81262
LNC_016922	0	89.8843	0	0	0	0	0	0	0	0	0	0.00500497	-9.25175
LNC_013657	0	7.61967	0	0.141699	0	0	0	0	0	0	0	0.00267344	-8.48485
LNC_013652	0	7.94736	0.45949	1.93254	0	0	52.6263	0	0	0	0	0.000763664	-7.59045
LNC_004002	0	0	0	2.34843	0	0	0	0	0	0	0	0.0206471	-7.62683
LNC_016351	0	0	0	2.71032	0	0	0	0	0	0	0	0.00704602	-8.8617
LNC_016350	52.9315	7.46397	0.07392	0.164081	0	0	0	0.125472	0.011468	0	0	0.0397126	-3.79588
LNC_014642	0	0	1.36545	0	0	0	0	0	0	0	0	0.0289834	-7.50206
LNC_000944	18.0652	0	0	0	2.01852	0	3.78215	0	0	77.1882	0	0.00952334	13.0368
LNC_005847	0	0.02183	2.09211	0	0	0	0	0	0	0	0.024527	0.0180599	-6.42067
LNC_013874	0	1.96025	0	0	0	2.78487	0	0	0	0	0	0.0476572	-6.76826
LNC_015816	0	2.24315	0	0.169207	5.54935	2.74315	0	0	0	0	0	0.0382084	-6.11902
LNC_005565	0	0	0	0	0	4.24096	0	1.01139	1.15695	0.813685	0	0.0121573	7.51286
LNC_017143	0	0.013137	0	0	0	0	0	1.41467	0	0	0	0.0344996	7.50877
LNC_010853	0	0	0	0.006544	0	0	0	1.3817	4.19296	0.286472	0	0.00952177	7.00363
LNC_016051	0	0.75159	0.823897	0.386701	0	0	0	0	0	0	0	0.00639966	-6.89991
LNC_006393	0	0	0	0	21.7928	0	0	0.573714	0.963347	1.05807	0	0.00474436	8.42393
LNC_011682	0	0	0	0	0	0	0	0	0	2.23567	0	0.0434118	8.68508
LNC_004822	0	48.1343	1.17026	4.02549	7.66361	0	0	0	0.016857	1.53964	0.015234	0.0207994	-3.81656
LNC_015810	0	0.892986	0	0.494854	0	0.704661	0	0	0	0	0	0.04034	-6.03358
LNC_009904	0	31.6541	0	1.39317	0	0	0	0	0	0	0	8.49e-05	-11.2357
LNC_012467	0	3.89166	0	2.84009	0	0	0	0	0	0	0	0.00101424	-8.92974
LNC_018664	0	1.89549	0	0.724092	0	0.562051	0	0	0	0	0	0.00156099	-8.51106
LNC_005273	0	0	0.295597	0	1.2226	0	0	0	0	0	0	0.0213581	-7.80308
LNC_005270	0	4.32087	0	0	0	0	0	0	0	0	0	0.00831926	-8.64534
LNC_005276	0	0	0	0	0	0	0	1.15346	0	0	0	0.0434734	8.87014
LNC_011518	0	6.51242	0	0	9.29812	4.11991	0	0	0	0	0	0.0260407	-7.37386
LNC_010109	0	0.749367	0.466676	0.59064	15.02	1.48724	0	0	0	0	0	0.011226	-6.40269
LNC_009430	0	1.65199	0	1.10538	0	0	0	0	0	0	0	0.0450393	-5.96779
LNC_009834	0	7.71543	0	0.177206	7.18145	23.7752	0	0	0	0	0	0.00441163	-7.99793
LNC_009837	0	9.65831	0	1.12575	0	0	0	0	0	0	0	0.00334302	-7.90096
LNC_002700	0	0.078469	0	0	21.768	21.8427	0	0.896499	0	0.100284	0.587723	0.0252495	5.41345
LNC_010487	0	99.9058	0	0	0	0	0	0	0	0	0	0.00154537	-10.8329
LNC_010482	5.19711	1.71648	0.374074	0	0	0	0	0	0	0	0	0.0126539	-7.11742
LNC_016629	0	13.3285	0	0.226211	0	0	0	0	0	0.064559	0	0.0209403	-5.16323
LNC_006899	0	11.3335	0.40885	0	0	0	0	0	0	0	0	0.0016978	-8.72539
LNC_014176	0	5.4997	0.370676	0	193.201	0	0	0	0	0	0	0.0123897	-7.10804
LNC_018563	0	0	0	0.694752	0	7.5992	0	0	0	0	0	0.0213674	-7.59782
LNC_017887	0	0.00396	0.006487	0	0.762159	0	0	7.70225	4.03745	0	0	0.0137855	8.07073
LNC_018473	0.130377	0	0	0	0	0	0	0	1.5251	0	1.04455	0.0349049	7.63591
LNC_012634	106.515	15.1259	0	0	0	0	0	0	0	0	0	0.00258046	-10.1088
LNC_002148	0	6.73115	0	0	0	0	0	0	0	0	0	0.0323737	-7.18499
LNC_011189	0	1.76028	0	0	0	0	0	0	0	0	0	0.045331	-6.81407
LNC_003550	0	6.92334	0	0	0	0	0	0	0.030516	0	0	0.0394275	-5.66646
LNC_005734	0	0.4929	0.174317	2.76484	0	0	0	0	0	0	0	0.0372551	-5.94451
LNC_017829	0	4.02411	0	0.209919	0	0	0	0	0	0	0	0.0473186	-5.93993
LNC_015267	0	0	9.39876	0	12.0679	0	0	0	0	0	0	0.00159023	-11.2041
LNC_009053	0	0	0	0	0.050745	5.39655	0	0.508015	0.476674	1.65143	0	0.00260288	9.10642
LNC_014712	0	0.336778	0	2.15812	0	0	0	0	0	0	0	0.0497432	-6.23541
LNC_014166	0	0	0	1.40874	0	0	0	0	0	0	0	0.0115193	-8.26595
LNC_009130	0	0	0	0	0	0	0	0	10.7902	0	11.5329	0.00543885	10.6189
LNC_009133	13.9047	1.93506	0.520541	0.981771	46.1804	5.47787	0	0	0	0	0	0.000362006	-7.9649
LNC_008268	0	0.120778	0.548226	0.138587	0	0.846576	0	0.00944	0	0	0	0.010129	-5.67438
LNC_005131	0	4.04984	0	0.913571	3.47488	0	0	0.005095	0.097313	0.048456	0	0.0492506	-3.46129
LNC_014453	0	2.50686	0	0	0	0	0	0	0	0	0	0.0153335	-7.87389
LNC_012138	0	4.47585	0	0	0	0	0	0	0	0	0	0.0127529	-8.10417
LNC_013809	0	0	1.08373	0	0	0	0	0	0	0	0	0.0232947	-7.70951
LNC_012404	0	0	0	0	0	0	0	0.944255	0	0.572316	0.840184	0.0479319	6.35214
LNC_005256	0	9.31708	0	0.374772	14.9763	0	0	0	0	0	0	0.034462	-6.2798
LNC_001937	0	7.48461	0	0	0	0	0	0	0	0	0	0.0432517	-6.86711
LNC_004980	0	6.78383	0	0	0.46362	0	0	0	0	0	0	0.00533818	-9.18395
LNC_000048	1.58413	0	0	0	13.4395	0.060217	0.006634	0	18.5502	325.791	0	0.00153142	14.3195
LNC_000047	0	0	0	54.2862	0	0.000316	0	0	0	0	0	0.000363203	-13.6862
LNC_000043	0	0	0	0	0	0	0	0	80.6413	0	0	0.0170669	11.0535
LNC_014584	0	0	0	0	0	0	0	0	0	5.73181	0	0.0410811	8.79523
LNC_014585	0	18.5064	0	0	0	0	0	0	0	0.010502	0	0.0175366	-6.44028
LNC_013757	0	19.9934	0	0	0	0	0	0	0	0	0	0.0113302	-8.25055
LNC_016982	0	35.9042	0	3.36413	0	0	0	0	0	0	0	6.06e-05	-11.3202
LNC_010123	0	0	0	0	0	0	0	0	0	3.07662	0	0.0264194	9.76286
LNC_007090	0	4.46608	0	0	0	0	0	0	0	0	0	0.0140162	-7.98174
LNC_007091	0	5.6887	0	0	0	0	0	0	0	0	0	0.00935702	-8.48837
LNC_007092	0	2.56228	0	0	0	0	0	0	0	0	0	0.00948136	-8.47708
LNC_015747	0	1.15962	0	0.000434	0	5.98181	0	0	0	0.000366	0	0.0354389	-5.07946
LNC_002355	0	36.7243	0	0.432279	0	2.57555	0.264025	0	0	0	0.079703	0.0126927	-5.9137
LNC_008670	0	1.50017	0.938035	0.677185	0	0	0	0	0	0	0	0.00446775	-6.98028
LNC_008679	0	1.03441	0.174969	0.84087	0	0	0	0	0	0	0	0.0262699	-5.80393
LNC_002765	0	0	0	0	0	0	0	0.379562	0.339983	1.76153	0.097522	0.0102077	7.0159
LNC_002766	0	0	0.281162	1.92458	0	0	0	0	0	0	0	0.014658	-7.06083
LNC_010721	0	3.51616	0	0.444324	0	1.5743	0	0	0	0	0	0.0435196	-6.01781
LNC_010464	0	0	1.79354	0.022541	0	0	0	0	0	0.042078	0	0.0363876	-5.22769
LNC_010468	0	0	0	0	66.5057	65.2328	126.807	0	20.4912	0	0	0.0199805	10.599
LNC_008185	0	0	0	2.11468	0	0	0	0	0	0	0	0.0221249	-7.56822
LNC_014110	0	5.4585	0	0	29.3174	7.04964	0	0	0	0	0	0.0145622	-7.93299
LNC_001230	0	2.0433	0.420299	0.012574	0	0	0	0	0	0	0	0.023561	-6.07922
LNC_011831	0	0	0	2.57824	0	0	0	0	0	0	0	0.00387058	-9.59261
LNC_003988	0	6.37923	1.17782	0	0	0	0	0	0	0	0	0.000403176	-9.79694
LNC_014167	0	0.007862	0	0.627981	0	0	0	0	0	0	0	0.028242	-7.20175
LNC_005759	0	0	0	0	0	0	0	0.24903	2.98604	2.09016	0	0.0250074	7.13995
LNC_013262	0	6.28808	0	0	0	0	0	0	0	0	0	0.0200549	-7.62004
LNC_002295	0	0	0	2.60342	0	40.1622	0	0	0	0	0	0.0206424	-7.62683
LNC_002294	0	8.19874	0	0	0	0	0	0	0	0	0	0.0312383	-7.20574
LNC_002296	0	20.5928	0	0	0	0	0	0	0	0	0	0.00688747	-8.87338
LNC_002291	0	2.47824	0	0	0	0	0	0	0	0	0	0.0173897	-7.75725
LNC_006488	0	0	4.50208	0	0	0	0	0	0	0	0	0.00350459	-10.0296
LNC_004404	0	7.80268	0	0	0	50.8755	0	0	0	0	0.009744	0.0172858	-6.66367
LNC_004405	0	2.93655	0	0	0	0	0	0	0	0	0	0.00924914	-8.51344
LNC_014958	0	10.2482	0	0	0	0	0	0	0	0	0	0.0102428	-8.37436
LNC_016676	0	1.25294	0	0	0	0	0	0	0	0	0	0.0414647	-6.91822
LNC_005110	0	0.207012	0	0.163848	0	3.63894	0	0.526017	0.196796	1.55862	0.494398	0.0386003	3.37596
LNC_000476	0	0.085875	0	0.147818	0	1.905	0	0.541423	0.405473	0.8978	2.53456	0.0173948	4.52641
LNC_000478	0	2.89564	0	2.28532	0	21.472	0	0	0	0	0	0.0145169	-6.94366
LNC_006528	0	1.8185	0	0	0	0	0	0	0	0	0	0.0351941	-7.07667
LNC_013827	0	9.04288	0	0	0	0	0	0	0	0	0	0.00546115	-9.14882
LNC_017746	0	0	0	1.06001	0	7.94332	0	0	0	0	0	0.0116875	-8.24739
LNC_007964	0	0	0	0	0	0	0	0.762315	0	1.16961	0	0.0170228	8.63714
LNC_012255	0	0	0	1.66519	0	0	0	0	0	0	0	0.0189	-7.71051
LNC_011553	0	4.45891	0.150912	0.037639	0	0	0	0	0	0	0	0.00708375	-7.00408
LNC_010146	0	0	0	0	0	0	0	0.803962	0	0.449331	0.751327	0.00955447	7.86829
LNC_016731	0	0	0	0	0.006541	0.764675	0	0	0.219013	0.521789	0.08578	0.0454421	6.40998
LNC_018126	0	7.64238	1.06339	1.39574	0.218119	0	0	0	0	0	0	1.07e-05	-9.53008
LNC_002332	0	0.047747	0	0	0	0	0	0.526573	0.198013	0.560645	0.450218	0.00383702	5.43047
LNC_002740	0	0	0	0	0	0	0	0	3.54267	4.82393	1.54564	0.00236195	9.1538
LNC_010701	0	6.25615	0	0.557748	0	0	0	0	0	0	0	0.00170583	-8.51822
LNC_010702	0	5.88336	0.07485	0.048924	0	0	0	0.02931	0	0.001752	0	0.0191009	-4.53769
LNC_010703	0	9.98104	0.104779	0.589494	0	0	0	0.174509	0	0	0	0.0441355	-4.03689
LNC_015272	0	0	0	0	0	0	0	0	0	0	6.60818	0.0326432	9.51502
LNC_008656	0	3.00784	1.02429	0	0	10.5084	0	0	0	0	0	0.0416398	-6.20722
LNC_008654	0	2.29973	0	0	0	0	0	0	0	0	0	0.0452638	-6.82304
LNC_016399	0	4.20455	0	0.784499	0	0	0	0	0	0	0	0.0387534	-6.07571
LNC_014134	0	0	0	0	0	1.34187	0	0	0.772647	0.961443	1.05666	0.00957813	7.76104
LNC_018110	0	0	1.25659	0	0	0	0	0	0	0	0	0.00794831	-8.97809
LNC_001216	0	4.6685	0.751859	0	0	0	0	0	0	0	0	0.0128535	-7.0788
LNC_016302	0	2.7108	0	0	0	0	0	0	0	0	0	0.0269664	-7.33678
LNC_016073	0	0.056678	1.83353	0	0	0	0	0	0	0	0	0.0127472	-7.93961
LNC_002106	0	0.29692	0	0.534227	0	0	0	0	0	0	0	0.0111591	-7.23644
LNC_002100	0	22.9776	0	0	0	0	0	0.082927	0	0.052315	0	0.0358944	-5.29129
LNC_005772	0	8.31776	0	0	0	0.275501	0	0	0	0	0	0.00813408	-8.66785
LNC_007681	0	0.589647	0.197421	0.249677	0	0	0	0	0	0	0	0.0303635	-5.68771
LNC_007680	0	0	0.366815	0.927237	0	0	0	0	0	0	0	0.0388893	-6.2081
LNC_013542	0	0	0	4.31509	0	0	0	0	0	0	0	0.00263762	-10.0963
LNC_013541	0	0	2.9551	0	0	0	0	0	0	0	0	0.00211545	-10.7539
LNC_005574	0	0.789259	0.364938	0	0	0	0	2.61659	3.21492	5.05891	6.32909	0.014887	4.13261
LNC_005577	0	8.53797	2.58129	0	0	0	0	0	0	0	0	0.000436535	-9.79964
LNC_004793	0	6.96661	0	0.598543	0	0	0	0	0	0	0	0.000260782	-10.0548
LNC_006485	0	23.5436	0	0	0	0.753318	0	0	0	0	0	0.00410915	-9.5061
LNC_006156	0	0.290746	0.204077	0.081429	1.35776	9.40072	0	0	0	0	0	0.044164	-5.56062
LNC_006159	0	0.719639	0	1.81198	0	0	0	0	0	0	0	0.00405831	-8.01457
LNC_013126	0	0	2.85197	0	0	0	0	0	0	0	0	0.0144959	-8.23152
LNC_018678	0	0	0	3.37645	35.7415	0	0	0	0	0	0	0.0123939	-8.17067
LNC_009916	0	3.42324	0	0.341017	0	0	0	0	0	0	0	0.0131833	-6.98191
LNC_018096	0	11.6774	0	0.827009	0	4.82579	18.174	0	0	0	0	0.0235315	-6.56449
LNC_004889	0	2.79524	0.850496	0	0	0	0	0	0	0	0	0.0163733	-6.96711
LNC_003680	0	0.068346	0.015243	0.049769	0.007463	0.002942	0.025305	0.027438	0.031607	1.06192	0.649902	0.0389549	3.85748
LNC_003683	0	0	0	0	0	0	0	0	4.45711	0.02924	0	0.0156867	9.69853
LNC_003682	0	0	0	8.41125	0	0	0	0	0	0	0	0.00185435	-10.5843
LNC_004384	0	0	1.97702	0	0	2.01204	0	0	0	0	0	0.0463628	-7.0471
LNC_017069	0	0	1.8395	0	0	0	0	0	0	0	0	0.033129	-7.38602
LNC_009846	0	3.90595	0	0	0	0	0	0	0	0	0	0.017321	-7.7712
LNC_015416	0	4.2767	0	0.667204	0	0	0	0	0	0	0	0.0427672	-5.99128
LNC_013713	0	0	0	0	0	0	0	1.45664	0	0	4.68395	0.0115784	9.49642
LNC_011570	0	0	0	0	0	0	0	0	0	2.91946	0	0.0403104	8.83329
LNC_004164	0.001495	3.93508	0	12.3268	0	0	0	0	0	0	0	0.00054384	-9.79167
LNC_012006	0	5.28544	3.35144	1.08718	0	2.48316	0	0.260783	0.398829	0.799732	0.112079	0.028753	-2.74651
LNC_018420	0	0.529864	0.655396	0	0	0	0	0	0	0	0	0.0031485	-8.46245
LNC_002316	0	4.46848	0	0.619741	0	0	0	0	0	0	0	0.00121742	-8.7404
LNC_000642	0	1.58132	0.561576	0	0	9.72949	0	0	0	0	0	0.00237079	-8.43685
LNC_000643	0	7.01276	0.167864	0	0	0	0	0	0	0	0	0.00164754	-8.8166
LNC_009893	0	0.093664	0	1.35225	0	0	0	0	0	0	0	0.00690404	-7.98725
LNC_014505	17.2957	49.4155	0.295891	0.099869	18.6686	0	0	0	0.886687	0.12485	0.048227	0.0408558	-3.71323
LNC_014735	0	7.86349	0	0	0	0	0	0	0	0	0	0.00870061	-8.58879
LNC_014731	0	5.13214	0	0	0	0	0	0	0	0	0	0.00913573	-8.52171
LNC_011386	0	0	0	0	0	0	0	4.83881	0	0	0	0.0429269	8.89683
LNC_015062	0	37.9236	0	0	0	0	0	0	0	0	0	0.00179125	-10.618
LNC_015060	0	1.88515	0	0.376055	0	0	0	0	0	0	0	0.0322235	-6.19876
LNC_014478	0	5.19803	1.76917	0	0	0	0	0	0	0	0	0.0282836	-6.53571
LNC_017516	0	0.794055	0.354906	0.182126	0	0	0	0	0	0	0	0.0342603	-5.69509
LNC_001898	0	2.56049	0.217532	1.55775	5.01153	3.74172	0	0	0	0	0	0.000993818	-7.56619
LNC_003536	0	34.728	0	0	0	0	0	0	0	0.02409	0	0.00487739	-8.12498
LNC_005799	0	5.09618	0.086014	1.15884	0	0	0	0	0	0	0	0.00121473	-7.62352
LNC_016006	0	47.2093	0.168315	0	0	0	0	0	0.06987	0.044517	0	0.00505886	-6.21815
LNC_018146	0	0	0	2.22826	0	0	0	0	0	0	0	0.0213706	-7.59782
LNC_009664	0	0.049381	0	0	0	0	0	0	0.391518	1.09916	0.044392	0.0311148	5.39307
LNC_001474	0	1.84841	0.044728	0.23262	0	0	0	0	0	0	0	0.00325275	-7.01672
LNC_017351	0	5.61382	0	0.192886	0	0	0	0	0	0	0	0.0142785	-7.033
LNC_000787	0	5.31996	0.482375	1.52605	0	0	0	0	0	0	0	0.00461969	-6.72751
LNC_008208	0	0.021802	0.399125	0.04998	0	4.30393	0	0	0	0	0	0.0331537	-6.50944
LNC_014518	0	23.99	0	0	0	0	0	0	0	0	0	0.00562474	-9.10916
LNC_015194	0	1.49285	0	0	0	4.51395	0	0	0	0	0	0.045051	-6.84083
LNC_004200	0	0	0	0	0	0	14.2785	0.235375	2.75599	0	0	0.037814	7.76908
LNC_004201	0	0	0	0	0	0	0	3.96172	0	3.03687	0	0.0138113	8.98847
LNC_018219	0	0	0.331085	1.11107	11.1907	0	0	0	0	0	0	0.00532358	-7.71172
LNC_013211	0	31.6834	0	0	0	0	0	0	0	0.036256	0	0.00778513	-7.45091
LNC_011595	0	0	0	0	0	3.02419	0	2.45167	0.031899	0	0.024227	0.0441425	7.25348
LNC_010185	0	7.93305	0.096123	0	5.54664	0	0	0.047915	0	0.004609	0.061508	0.0450234	-4.02652
LNC_018054	0	3.73431	0	1.24007	0	0	0	0	0	0	0	0.0213127	-6.55786
LNC_015296	8.91668	5.67055	0.104702	0	0	0.007273	0	0	0	0	0	0.0262126	-6.66179
LNC_003497	0	0	0	0	0	0	0	0	0	0	6.48171	0.0399637	9.07346
LNC_009911	0	5.70084	1.09548	0.037771	0	0	0	0	0.091572	0	0	0.00864829	-5.22009
LNC_014418	0	0	0	0	0	0	0	0.892563	0.410956	0.170615	0	0.0358245	6.81674
LNC_010745	0	2.75275	0	0.048853	0	0	0	0	0	0.026541	0	0.0422071	-4.53112
LNC_010747	0	0	0	1.17466	0	0	0	0	0	0	0	0.0235847	-7.50713
LNC_013297	0	0.846401	0.25193	0.234478	0	0	0	0	0	0	0	0.00515611	-6.769
LNC_013291	0	1.2902	0	0	0	0	0	0	0	0	0	0.0414758	-6.90984
LNC_008929	0	0	0	0	6.71016	0	0	3.36055	0	0	0.052315	0.0473342	7.85836
LNC_013317	0	0	0.25054	0	0	0	0	0	0	0	0	0.0463599	-7.0471
LNC_001257	0	38.5194	0.185576	0.144507	58.4164	4.62108	0	0	0	0.730234	0.046874	0.0446351	-4.09979
LNC_015044	0	0	0	0.580316	0	0	0	0	0	0	0	0.0491614	-6.79561
LNC_015042	0	0	1.4922	0	0	0	0	0	0	0	0	0.0308756	-7.44518
LNC_015048	0	0	0	0	0	2.05578	0	0	0.207429	0.782869	0.132437	0.0126884	7.58377
LNC_014386	0	0	0.278991	0.912128	0.415108	0	27.4786	0	0	0	0	0.00203894	-8.47329
LNC_016390	141.007	0.874406	0	13.7204	0	0	0	0	0	0	0	0.00111715	-9.65426
LNC_007319	0	0	0	0	0	0	0	30.8112	98.1362	0	0	0.00200038	13.129
LNC_015257	0	19.3397	1.33533	0	0	25.3801	0	0	0.027683	0	0.144224	0.0140416	-5.1568
LNC_014961	33.5381	10.1179	0	0	14.6747	9.69904	0	0	0	0	0	0.0290458	-7.26619
LNC_002440	0	6.60793	1.85794	0	0	0	0	0	0	0	0	0.00231686	-8.41153
LNC_002441	0	5.75627	8.16545	1.11235	0	4.8437	0	0	0	0	0	6.55e-05	-9.70781
LNC_002442	0	3.89345	1.2219	0	0	0	0	0	0	0	0	0.0196582	-6.84025
LNC_016905	0	4.83204	0	0	0	0	0	0	0	0	0	0.00984833	-8.42517
LNC_016903	0	5.21339	13.8496	0.932958	0	0	40.261	0.347037	1.30961	0.5962	1.70123	0.0414837	-2.97215
LNC_012240	0	0.470817	2.13702	0	0	0	0	0	0	0	0	0.00172503	-9.33743
LNC_004690	0	1.27046	0	1.44369	0	0	0	0	0	0	0	0.000578021	-9.46744
LNC_004699	0	6.70565	0	0.23845	37.1538	0	0	0.007978	0	0.067097	0	0.0206751	-4.81008
LNC_003476	0	0	0	2.10977	0	0	0	0	0	0	0	0.0430847	-6.89435
LNC_005618	0	0.089226	0	0	0	0	0	0.114025	0	4.39293	0	0.0464199	6.16185
LNC_005619	0	0	2.97096	0	34.8057	0	0	0	0	0	0	0.0129658	-8.36045
LNC_015382	0	0	0	0	0	0.304449	0	0	0	0	11.5169	0.0293728	9.76609
LNC_007103	0	6.31041	0	0	0	0	0	0	0	0	0	0.00619115	-8.99312
LNC_012108	0	6.737	0	0	0	0	0	0	0	0	0	0.00984838	-8.4281
LNC_013319	0	0	0	0	0	0	0	0	0	2.99976	0	0.028148	9.6123
LNC_001625	0	0	0	0	0	0	0	0	0	1.59604	3.01716	0.017859	8.66239
LNC_000575	0	6.26484	0	0.149299	0	0	0	0	0	0	0	0.00897266	-7.43576
LNC_017084	0	3.88998	0	0	0	0	0	0	0	0	0	0.0251378	-7.41002
LNC_016571	0	0	0	13.7577	0	0	0	0	0	0	0	0.0105599	-8.35532
LNC_014265	0	3.02294	0	0	0	0	0	0	0	0	0	0.0094835	-8.48273
ENST00000445838.1	0	2.7294	0.115764	0.346895	0	0	0	0	0	0	0	0.00763544	-6.49758
ENST00000518749.1	0	1.95711	0.212621	0.413992	0	0	0	0	0	0	0	0.0426078	-5.32477
ENST00000644027.1	0	0.024468	0	0	0	0.9029	0	0.187468	0.226109	0.069388	0	0.0215789	5.29481
ENST00000658143	33.7357	0.625005	0.126958	0.060204	0	0	0	0	0	0	0	0.0307439	-5.63796
ENST00000592882.1	19.8606	28.8601	0	0	13.332	5.97288	0	0	0	0	0	0.00833119	-8.63268
ENST00000521731.1	0	2.72225	0.111877	0.224238	0	0	0	0	0	0	0	0.0102169	-6.3805
ENST00000425586.5	0	0	0	0	0	0	0	0.377916	0	0.285541	0.242066	0.0422635	6.45375
ENST00000596029.1	0	34.2053	0	1.59773	0	4.4346	0	0.323859	0	0	0	0.0481886	-4.41773
ENST00000414538.1	0	5.84556	0	0.36298	0	0	0	0	0	0	0	0.0326125	-6.31184

## Sheet: lncRNA
transcript_id	log2FoldChange	pvalue
LNC_000288	20.2501	0.00387402
LNC_000287	18.9133	0.00374923
LNC_011780	17.3493	0.00547569
LNC_000291	16.8089	0.00539851
LNC_000304	16.5566	0.00559553
LNC_001346	16.534	0.000106516
LNC_009500	16.2344	0.00638261
LNC_001347	16.0762	0.00101874
LNC_011800	16.0295	0.00556808
LNC_011792	15.8269	0.00111978
LNC_011794	15.711	0.00633974
LNC_011777	15.3305	0.00404938
LNC_001353	15.1077	0.00162428
LNC_001351	14.9372	0.00198995
LNC_000048	14.3195	0.00153142
LNC_000297	13.8779	0.00922733
LNC_013705	13.6126	0.00573553
LNC_011802	13.1528	0.00928944
LNC_007319	13.129	0.00200038
LNC_000944	13.0368	0.00952334
LNC_004534	12.8057	0.00215273
LNC_005880	12.4506	0.00510747
LNC_001350	12.3964	0.000157254
LNC_013534	12.3684	1.4e-06
LNC_009967	12.3293	0.0128046
LNC_003032	12.2926	0.00898751
LNC_011781	12.03	0.0120786
LNC_016442	9.68918	0.00153923
LNC_011790	9.25797	0.0458426
LNC_003887	9.00343	0.00207396
LNC_001348	8.08655	0.0370769
LNC_017887	8.07073	0.0137855
LNC_006575	6.64164	0.0487433
LNC_014507	6.41754	0.0336233
LNC_005606	5.74718	0.00836569
LNC_004513	5.70055	0.0182739
LNC_012537	5.63209	0.00289079
LNC_005760	4.99089	0.0108009
LNC_014128	4.67698	0.0288194
LNC_000476	4.52641	0.0173948
LNC_012493	4.35673	0.0247793
LNC_017287	4.16368	0.032465
LNC_002239	4.04398	0.00816106
LNC_003680	3.85748	0.0389549
LNC_016672	3.40938	0.047322
LNC_005110	3.37596	0.0386003
LNC_000305	-2.68438	0.0330164
LNC_012006	-2.74651	0.028753
LNC_006730	-2.77776	0.0279247
LNC_007181	-2.79097	0.0311477
LNC_004930	-3.044	0.0339097
LNC_002015	-3.1433	0.0437459
LNC_001257	-4.09979	0.0446351
LNC_012405	-4.16588	0.0229783
LNC_011543	-4.20129	0.02029
LNC_008173	-4.35744	0.0384243
ENST00000596029.1	-4.41773	0.0481886
LNC_013144	-4.46798	0.0129491
LNC_006595	-4.71555	0.010888
LNC_017565	-6.10269	0.043019
LNC_007946	-6.41103	0.0392944
LNC_010474	-6.44872	0.0220499
LNC_013902	-6.46092	0.0114928
LNC_004664	-6.48747	0.0303394
LNC_015161	-6.49842	0.00018812
LNC_008208	-6.50944	0.0331537
LNC_016152	-6.53768	0.0257859
LNC_018096	-6.56449	0.0235315
LNC_015296	-6.66179	0.0262126
LNC_009441	-6.69092	0.0239975
LNC_005019	-6.74601	0.0173685
LNC_009885	-6.83629	0.00631481
LNC_015285	-6.86251	0.0141139
LNC_015847	-6.89435	0.0430828
LNC_000478	-6.94366	0.0145169
LNC_003410	-6.96217	0.00169616
LNC_012538	-6.97106	0.0230585
LNC_004384	-7.0471	0.0463628
LNC_012738	-7.0606	0.00999078
LNC_005437	-7.06352	0.00365292
LNC_014176	-7.10804	0.0123897
LNC_016690	-7.11083	0.014926
LNC_012525	-7.11515	0.035122
LNC_010495	-7.13754	0.013076
LNC_013221	-7.15341	0.000679335
LNC_014946	-7.1629	0.0118764
LNC_008317	-7.17548	0.0097506
LNC_005116	-7.18167	0.0119456
LNC_013006	-7.24453	0.00183556
LNC_018282	-7.27028	0.0300588
LNC_008168	-7.30462	0.0119941
LNC_017559	-7.30659	0.028932
LNC_014290	-7.30985	0.00867313
LNC_009531	-7.32428	0.0353933
LNC_010663	-7.35432	0.00970845
LNC_008308	-7.35801	0.00918356
LNC_002072	-7.37658	0.0269425
LNC_015005	-7.46411	0.0127771
LNC_005715	-7.51561	0.00777147
LNC_004939	-7.55089	0.00564984
LNC_007030	-7.55855	0.00703664
LNC_001898	-7.56619	0.000993818
LNC_015743	-7.56822	0.0221227
LNC_018563	-7.59782	0.0213674
LNC_005162	-7.60953	0.026305
LNC_011119	-7.61693	0.00936896
LNC_002295	-7.62683	0.0206424
LNC_018593	-7.636	0.00815236
LNC_018219	-7.71172	0.00532358
LNC_003030	-7.71352	0.019884
LNC_002303	-7.71555	0.00101567
LNC_007546	-7.75704	0.022052
LNC_009989	-7.78937	0.00564697
LNC_005273	-7.80308	0.0213581
LNC_017440	-7.81457	0.00127099
LNC_010360	-7.8881	0.00216168
LNC_013947	-7.93296	0.0184001
LNC_009133	-7.9649	0.000362006
LNC_009834	-7.99793	0.00441163
LNC_016755	-8.04632	0.000265733
LNC_003287	-8.08908	0.000976478
LNC_004049	-8.15619	0.0031929
LNC_018678	-8.17067	0.0123939
LNC_015865	-8.19322	0.00228535
LNC_017746	-8.24739	0.0116875
LNC_011527	-8.29212	0.00322566
LNC_002678	-8.31673	0.000247971
LNC_015910	-8.36045	0.0129645
LNC_005619	-8.36045	0.0129658
LNC_003810	-8.39547	0.00177126
LNC_000642	-8.43685	0.00237079
LNC_010967	-8.45011	0.0121155
LNC_014386	-8.47329	0.00203894
LNC_018664	-8.51106	0.00156099
LNC_005368	-8.74574	0.001146
LNC_015553	-8.86807	0.00125731
LNC_011463	-8.87021	0.00132341
LNC_016898	-9.02301	5.72e-05
LNC_003093	-9.03748	0.00156994
LNC_002369	-9.11232	0.00708292
LNC_014316	-9.20111	0.00663882
LNC_001699	-9.49632	0.000569183
LNC_018126	-9.53008	1.07e-05
LNC_012778	-9.57785	0.00494342
LNC_011831	-9.59261	0.00387058
LNC_003049	-9.59837	0.00173691
LNC_010320	-9.60948	0.000437292
LNC_014198	-9.6234	0.000535021
LNC_010230	-9.62995	0.00472345
LNC_016390	-9.65426	0.00111715
LNC_002441	-9.70781	6.55e-05
LNC_003033	-9.76431	0.00242573
LNC_000483	-9.76527	7e-06
LNC_015753	-9.78297	0.000500869
LNC_004164	-9.79167	0.00054384
LNC_015271	-9.79549	0.00104063
LNC_003988	-9.79694	0.000403176
LNC_012296	-9.79878	0.00416436
LNC_005577	-9.79964	0.000436535
LNC_014314	-9.82136	0.00408051
LNC_013200	-9.83252	0.00404115
LNC_008135	-9.83345	0.000670997
LNC_002831	-9.86096	0.00036394
LNC_012487	-9.86633	0.00313063
LNC_004458	-9.89511	0.000125359
LNC_008034	-9.94675	0.000692852
LNC_018493	-9.95114	0.000269565
LNC_016749	-9.95478	0.00292672
LNC_006488	-10.0296	0.00350459
LNC_011842	-10.051	0.000347254
LNC_004793	-10.0548	0.000260782
LNC_014347	-10.0584	0.00342668
LNC_006314	-10.0682	0.000299642
LNC_013542	-10.0963	0.00263762
LNC_003890	-10.1423	0.00264073
LNC_017800	-10.177	0.0024854
LNC_011234	-10.1778	0.000345352
LNC_015270	-10.1916	0.00245945
LNC_010851	-10.1965	0.00244965
LNC_001135	-10.2157	0.00240992
LNC_003751	-10.2191	1.54e-05
LNC_007911	-10.3975	0.000146703
LNC_016527	-10.4196	0.000487033
LNC_003522	-10.5512	0.000126211
LNC_003682	-10.5843	0.00185435
LNC_013541	-10.7539	0.00211545
LNC_015267	-11.2041	0.00159023
LNC_009904	-11.2357	8.49e-05
LNC_009971	-11.2903	6.87e-06
LNC_016982	-11.3202	6.06e-05
LNC_004575	-11.7871	0.000869741
LNC_011700	-11.9919	2.13e-08
LNC_003898	-12.1228	0.000960348
LNC_011787	-12.7806	0.000628753
LNC_011708	-13.2253	1.11e-05
LNC_000047	-13.6862	0.000363203
LNC_001349	-13.7515	0.000444988
LNC_001060	-14.6525	3.33e-06
LNC_011782	-15.5381	8.79e-05
LNC_000285	-20.8741	4.95e-05
