# Supplementary material for: Novel Insights into the Potential Diagnostic Value of Circulating Exosomal IncRNA-Related Networks in Large Artery Atherosclerotic Stroke
Source: Front Mol Biosci. 2021 May 21;8:682769. doi: 10.3389/fmolb.2021.682769 (PMC8176956; doi:10.3389/fmolb.2021.682769)
Supplement: Supplementary file 2 [file Table4.XLS]

ID	Term	Category	Genes	adj_pval
GO:0005515	protein binding	MF	PRF1, EHMT1, IKZF1, IKZF3, RPL9, IFIT3, MYLK, RPS15, CDC20, PSMD6, TCL1A, ALCAM, CAPNS1, FTH1, FGFR1OP2, UBAP2L, ATP6V1E1, RPS11, CCDC92, JUNB, MAGEA4, FBXO9, IER3, MEF2A, GSTK1, MBNL1, MEF2C, SERPINF1, PRKCD, KRT8, EBF1, KRT7, HLA-A, ATG13, ANK1, RUNX3, DKK1, SRRM1, RUFY1, NUP93, DAAM1, KCTD10, PRKAR1A, CLNS1A, ZSCAN21, BTK, ORAI2, CD226, RPL26, KIF20A, PFN1, CFTR, CGGBP1, VPS28, RTEL1, TBCEL, R…	2.77E-19
GO:0016020	membrane	CC	FAM49B, NDUFA12, PRF1, RPL8, RPL9, RPL6, IPO5, RPS15, CAPNS1, ARHGDIB, RPS11, KPNA2, SLC16A3, GTF2I, GSTK1, BROX, PRKCD, HLA-B, HLA-A, FNDC3A, ATP11A, NPNT, NUP93, ILF3, ACAP1, DAAM1, PRKAR1A, ORAI2, ERP29, FKBP8, RPL26, RPL29, PFN1, CFTR, AKNA, RPN2, UBR4, TACSTD2, FOXO3, RASGRP4, RAP1B, APH1A, SDCBP, ATP5B, LDHA, ATXN2, RAP1A, RNF213, SNX2, PCBP2, PGK1, CTSA, JAG1, CAV1, LRBA, PRRC2C, LARP4, RP…	7.46E-17
GO:0005829	cytosol	CC	UBE2D2, MAP3K7CL, RPL8, RPL9, IFIT3, RPL6, MYLK, CNDP2, RPS15, CDC20, PSMD6, RGS3, CAPNS1, FTH1, FGFR1OP2, ARHGDIB, CAPN2, ATP6V1E1, RPS11, KPNA2, IER3, MAP2K4, MEF2C, TPM3, PRKCD, FNDC3A, ANK1, ATG13, SRRM1, TOM1L1, DCTD, DAAM1, PRKAR1A, CLNS1A, BTK, ANAPC5, RPL26, RPL29, PFN1, CFTR, VPS28, PXN, TACSTD2, DAPP1, FOXO3, STK4, RASGRP4, MYL12A, RAP1B, SDCBP, LDHA, DSN1, BLOC1S6, RAP1A, RNF213, SNX2,…	2.92E-12
GO:0005925	focal adhesion	CC	ITGB1, FOCAD, ARPC1B, SNAP23, PXN, FHL1, GDI2, ILK, RPL8, RPL9, LPP, RPL6, ADD1, DCAF6, RPS15, CDC42, SDCBP, LASP1, ALCAM, PLAU, PCBP2, RAC2, CAPN2, ITGAV, RPS11, GSN, ZNF185, CAV1, RHOG, YWHAZ, DAB2, PTPRC, CTTN, NUMB, CTNNB1, CD9, ITGA6, LCP1, PFN1, LIMS1	1.35E-10
GO:0044822	poly(A) RNA binding	MF	DIDO1, CELF2, GDI2, ADAR, HMGB1, RPL8, RPL6, IPO5, RBM3, RPS15, TMSB4X, SUMO2, UBAP2L, TNPO1, RPS11, KPNA2, SLC16A3, RBM33, MBNL1, HSP90AA1, ANXA2, HLA-A, FNDC3A, YWHAZ, DNM1, PTBP3, SRRM1, HADHB, ILF3, HNRNPH1, CSDE1, CLNS1A, ZNF638, LUC7L3, ETF1, RPL26, RPL29, PFN1, CSTB, RPL10, PARN, ADD1, ATXN2, FIP1L1, SRP72, UBC, PCBP2, RPL14, MBNL3, RPL17, ABCF1, RBM38, RBM39, TAF15, RPL35A, PRRC2C, MRPL28…	3.19E-10
GO:0005737	cytoplasm	CC	IKZF1, RPL8, IKZF3, RPL9, IFIT3, DCAF6, MYLK, TPGS2, RPS15, CDC20, FTH1, BBX, UBAP2L, RPS11, FBXO9, MEF2A, MBNL1, MEF2C, PRKCD, KRT8, KRT7, ANK1, RUNX3, RUFY1, DAAM1, KCTD10, PRKAR1A, CLNS1A, BTK, PFN1, CFTR, VPS28, CDC42SE1, TBCEL, DSN1, BLOC1S6, LDHA, SEC14L1, RNF213, SNX2, PCBP2, RREB1, ZBED5, BARD1, IRF2BP2, MRPL28, NR1D1, CDC6, PBX1, GADD45G, RPS26, HNRNPL, MLLT10, WNK1, HNRNPF, RPS20, RPS24…	2.38E-10
GO:0005654	nucleoplasm	CC	UBE2D2, EHMT1, IPO5, CDC14B, CNDP2, RPS15, CDC20, PSMD6, RGS3, BBX, RPS11, KPNA2, JUNB, GTF2I, MEF2A, MBNL1, MEF2C, PRKCD, KRT8, SRRM1, ILF3, KCTD10, KAT6A, CLNS1A, ANAPC5, KIF20A, CGGBP1, RTEL1, KMT2A, PXN, UBR4, FOXO3, BLOC1S6, ATXN2, UBC, PCBP2, ZNF148, ZBTB7B, RREB1, ZBED5, BPTF, BARD1, CTSA, ANKRD28, SETDB2, H3F3A, NR1D1, CDC6, SMARCA2, ANKHD1, NFKB1, PBX1, RPS26, HNRNPL, HNRNPM, MLLT10, NR4…	1.95E-09
GO:0070062	extracellular exosome	CC	FAM49B, UBE2D2, LIPA, MYLK, CNDP2, PSMD6, ALCAM, CAPNS1, PLAU, FTH1, ARHGDIB, CAPN2, ATP6V1E1, RPS11, GSTK1, TPM3, SERPINF1, BROX, PRKCD, KRT8, HLA-B, KRT7, HLA-A, NPNT, TOM1L1, DCTD, ERP29, RPL26, PFN1, DSC2, CFTR, VPS28, TACSTD2, MYL12A, RAP1B, SDCBP, ATP5B, LDHA, RAP1A, SNX2, UBC, PCBP2, PGK1, CD14, RREB1, TBC1D15, BPTF, CTSA, ST14, H3F3A, GP6, RPS26, HNRNPL, HNRNPM, DAB2, PTPRC, AKR1B10, NACA…	3.14E-09
GO:0005634	nucleus	CC	FOXI1, EHMT1, IKZF1, IKZF3, RPL9, RPL6, DCAF6, RPS15, CDC20, TCL1A, FTH1, IER3, MEF2A, MBNL1, MEF2C, ZFP1, PRKCD, KRT8, EBF1, KRT7, ANK1, RUNX3, ZNF14, SRRM1, RUFY1, CLNS1A, ZSCAN21, BTK, PFN1, CGGBP1, RTEL1, RPN2, DCUN1D4, DCUN1D1, ZNF24, ATP5B, DSN1, LDHA, PTPMT1, PCBP2, ZBTB7B, RREB1, ZNF266, BARD1, SETDB2, H3F3A, IRF2BP2, MICAL2, NR1D1, CDC6, SMARCA2, PBX1, GADD45G, HNRNPL, MLLT10, HNRNPF, SP…	1.08E-07
GO:0005913	cell-cell adherens junction	CC	ITGB1, CLINT1, RPL6, ADD1, SDCBP, LASP1, LDHA, SNX2, RPL14, ERC1, PDLIM5, CLIC1, SPTAN1, ANXA2, SWAP70, CKAP5, YWHAZ, RPS26, KRT18, CTTN, ABI1, NUMB, CTNNB1, ITGA6, CD226, RPL29, PFN1, PFKP, DSC2, PICALM	5.16E-07
GO:0098641	cadherin binding involved in cell-cell adhesion	MF	ITGB1, CLINT1, RPL6, ADD1, SDCBP, LASP1, LDHA, SNX2, RPL14, ERC1, PDLIM5, CLIC1, SPTAN1, ANXA2, SWAP70, CKAP5, YWHAZ, RPS26, KRT18, CTTN, ABI1, NUMB, CTNNB1, ITGA6, RPL29, PFN1, PFKP, PICALM	8.89E-06
GO:0000184	nuclear-transcribed mRNA catabolic process, nonsense-mediated decay	BP	RPL10, PARN, RPL35A, RPL8, RPL9, RPL6, PNRC2, RPS15, RPS26, RPL14, RPS20, ETF1, RPL26, RPL29, RPS11, RPL17, RPS24	2.31E-04
GO:0006413	translational initiation	BP	RPL10, RPL35A, RPL8, RPL9, RPL6, RPS15, RPS26, COPS5, EIF3K, EIF3L, RPL14, RPS20, RPL26, RPL29, RPS11, RPL17, RPS24, ABCF1	2.31E-04
GO:0006614	SRP-dependent cotranslational protein targeting to membrane	BP	RPL10, RPL35A, RPL8, RPL9, RPL6, RPS15, RPS26, SRP72, RPL14, RPS20, RPL26, RPL29, RPS11, RPL17, RPS24	2.31E-04
GO:0098609	cell-cell adhesion	BP	TACSTD2, CLINT1, RPL6, ADD1, SDCBP, LASP1, LDHA, SNX2, RPL14, ERC1, PDLIM5, SPTAN1, ANXA2, SWAP70, CKAP5, YWHAZ, RPS26, KRT18, CTTN, ABI1, NUMB, RPL29, PFN1, PFKP, PICALM��JUNB	3.27E-04
GO:0019083	viral transcription	BP	RPL10, RPL35A, RPL8, RPL9, RPL6, RPS15, RPS26, NUP93, RPL14, RPS20, RPL26, RPL29, RPS11, RPL17, RPS24	0.001214186
GO:0003723	RNA binding	MF	CELF2, PARN, ADAR, RPL8, RPL9, IFIT3, RPL6, RPS15, RBM3, ATXN2, PCBP2, RPL14, JUNB, BARD1, SMARCE1, RBM39, MBNL1, HNRNPAB, ANKHD1, QKI, PTBP3, HNRNPL, HNRNPM, CNOT6, ILF3, HNRNPH1, ZNF638, CAPRIN1, HNRNPF, HNRNPA2B1, RCAN3, RPS20, ETF1, RPL26, RPL29, CNOT8	6.61E-04
GO:0019901	protein kinase binding	MF	HDAC4, RGS14, PXN, PARN, ILK, KIF11, FOXO3, TTN, CDC42, MEF2A, CDKN2B, CEP152, CAV1, PRKCD, STAT3, YWHAZ, ATG13, DNM1, TOM1L1, NR4A3, PTPRC, WNK1, SPDYA, CTNNB1, CD226, KIF20A, LIMS1, BCL2L1	8.70E-04
GO:0000122	negative regulation of transcription from RNA polymerase II promoter	BP	HDAC4, SP100, EHMT1, HMGB1, IKZF1, FOXO3, RNF2, CUX1, UBC, STAT6, ZNF148, JUNB, RREB1, BPTF, SNCA, EOMES, MEF2A, ATF7IP, MEF2C, SEMA4D, CAV1, STAT3, NR1D1, ARID1A, SMARCA2, DKK1, RUNX3, NFKB1, GATAD2A, AES, DUSP22, GFI1B, ZEB2, NR4A3, BCL6, TAL1, CNOT2, SP3, HNRNPA2B1, ZNF217, CTNNB1, CGGBP1	0.00384671
GO:0045893	positive regulation of transcription, DNA-templated	BP	HDAC4, SP100, SETD3, KMT2A, ILK, FOXO3, RREB1, CEP290, BPTF, EOMES, ATF7IP, MEF2C, TAF15, ATMIN, NFYB, STAT3, RHOG, NR1D1, ARID1A, SMARCA2, RUNX3, HNRNPAB, NFKB1, AGT, DAB2, ELF1, ILF3, TAL1, KAT6A, SP3, WAC, CTNNB1, PICALM	0.006035188
GO:0006412	translation	BP	SLC25A3, RPL10, MRPL17, MRPL28, RPL35A, GTF2H2, RPL8, RPL9, RPL6, RPS15, RPS26, COPS5, NACA, RPL14, RPS20, RPL26, RPL29, RPS11, RPL17, RPS24, ABCF1	0.007780138
GO:0044212	transcription regulatory region DNA binding	MF	HDAC4, MEF2C, ATMIN, KMT2A, NFYB, NFYC, STAT3, FOXI1, NR1D1, IKZF1, SMARCA2, IKZF3, NFKB1, HNRNPL, ELMSAN1, TAL1, ZNF217, CTNNB1, SNCA	0.003136825
GO:0000166	nucleotide binding	MF	GUCY1B3, CELF2, PARN, CYR61, RBM3, POLD1, VPS11, RBM33, GUCY1A3, RBM38, RBM39, HSP90AA1, TAF15, CDC6, LARP4, HNRNPAB, PTBP3, HNRNPL, HNRNPM, HNRNPH1, ZNF638, HNRNPF, HNRNPA2B1, RCAN3, RPS24	0.003931895
GO:0005840	ribosome	CC	RPL10, MRPL17, RPL35A, RPL8, RPL9, RPL6, RPS15, RPS26, RPL14, RPS20, RPL29, RPS11, RPS24, ABCF1, SNCA	0.006393829
GO:0030335	positive regulation of cell migration	BP	SEMA4D, PIK3CD, ILK, F3, CYR61, MYLK, PTP4A1, SDCBP, DAB2, CEACAM6, PLAU, CCL5, NTF3, NUMB, ITGAV, ITGA6, ST14, PTPRC	0.05001755
GO:0097284	hepatocyte apoptotic process	BP	KRT18, GSN, KRT8, STK4, BCL2L1	0.082627536
GO:0004535	poly(A)-specific ribonuclease activity	MF	CNOT6, PAN3, CNOT2, PARN, CNOT8	0.028682445
GO:0022625	cytosolic large ribosomal subunit	CC	RPL10, RPL14, RPL35A, RPL26, RPL8, RPL29, RPL9, RPL17, RPL6	0.017892358
GO:0003735	structural constituent of ribosome	MF	SLC25A3, RPL10, MRPL17, MRPL28, RPL35A, RPL8, RPL9, RPL6, RPS15, RPS26, RPL14, RPS20, RPL26, RPL29, RPS11, RPL17, RPS24	0.035635648
GO:0002181	cytoplasmic translation	BP	RPL35A, RPL26, RPL8, RPL29, RPL9, RPL6	0.117805333
GO:0043209	myelin sheath	CC	GPI, CCT2, SLC25A3, HSP90AA1, CNTNAP1, WDR1, GDI2, DNM1, CDC42, ATP5B, RAP1A, BCL2, CNTN1	0.028332462
GO:0030136	clathrin-coated vesicle	CC	BCAP31, DAB2, NUMB, VPS11, WIPI1, CLINT1, SCYL2, PICALM	0.029302314
GO:0042802	identical protein binding	MF	SP100, PCNA, KMT2A, NPL, STK4, IKZF3, IFIT3, TTN, CDC42, SDCBP, BLOC1S6, LDHA, TCL1A, MAT2A, UBQLN1, STAT6, CEP290, SNCA, HSP90AA1, S100A2, CAV1, GSS, STAT3, YWHAZ, DNM1, NFKB1, DCTD, TRIM39, DAAM1, BCL6, CLDN12, BCL2, FKBP8, BTK, LCP1, CGGBP1, BCL2L1	0.063814651
GO:0030027	lamellipodium	CC	ITGB1, SWAP70, PXN, KCNA2, ILK, MYLK, SNX2, CTTN, RAB13, ABI1, RAC2, CTNNB1, WASF3	0.036532318
GO:0031623	receptor internalization	BP	DNM3, ITGB1, CAV1, CD9, DNM1, PICALM, SNCA	0.224595687
GO:0045121	membrane raft	CC	ITGB1, ANXA2, CAV1, HK1, RAP1B, SDCBP, PTPRC, PGK1, BTK, CNTN1, CAPN2, CD226, STAT6, CD14, CD55	0.036532318
GO:0042383	sarcolemma	CC	ITGB1, PPP3CA, SYNM, SGCD, ANXA2, SLMAP, KRT8, SLC38A2, ANK1	0.052712904
GO:0045944	positive regulation of transcription from RNA polymerase II promoter	BP	HDAC4, NFAT5, AKNA, SETD3, KMT2A, FOXI1, HMGB1, IKZF1, FOXO3, IKZF3, CYR61, DCAF6, PLAC8, PPP3CA, PLAGL1, UBC, SUMO2, STAT6, ZNF148, JUNB, EOMES, MEF2A, CDKN2B, MEF2C, JAG1, NFYC, STAT3, EBF1, SMARCA2, USF2, PBX1, NFKB1, MLLT10, ELF1, ZEB2, NR4A3, COPS5, TTC5, TAL1, SP3, ZSCAN21, CTNNB1, ITGA6, PFN1	0.341488416
GO:0006366	transcription from RNA polymerase II promoter	BP	NFAT5, AKNA, KMT2A, FOXI1, FOXO3, IKZF3, PLAGL1, ZNF148, ZBTB7B, JUNB, RREB1, GTF2I, MEF2A, MEF2C, TSC22D1, NFYC, EBF1, GTF2H2, DEK, USF2, RUNX3, PBX1, NFKB1, GFI1B, ELF1, COPS5, ZSCAN21	0.387886009
GO:0005765	lysosomal membrane	CC	CTSA, CD164, RNF13, ANXA2, SLC44A2, SPHK2, GAA, ATP11C, ATP11A, LITAF, CLCN5, DAB2, UBC, VPS11, HLA-DRA, ATP6V1E1, CFTR	0.071063402
GO:0001725	stress fiber	CC	DAAM1, TPM3, PXN, ILK, LCP1, MYL12A, MYLK	0.074938483
GO:0051149	positive regulation of muscle cell differentiation	BP	CDC42, MEF2A, MEF2C, SETD3, CTNNB1	0.624848545
GO:0031092	platelet alpha granule membrane	CC	PCDH7, CD9, PHACTR2, SNCA	0.105763718
GO:1901888	regulation of cell junction assembly	BP	RAP1B, RAP1A, RAPGEF1	0.624848545
GO:0005856	cytoskeleton	CC	CDC42SE1, TBCEL, TPM3, ACTR6, SWAP70, TUBB, PXN, WIPI1, SLC7A11, ANK1, ADD1, SDCBP, SGCD, CTTN, CLNS1A, ARHGDIB, ABI1, PFN1, WASF3, CDC42SE2	0.107470663
GO:0042327	positive regulation of phosphorylation	BP	SDCBP, KCTD20, CCL5, ILK, ITGA6	0.624848545
GO:0001829	trophectodermal cell differentiation	BP	EOMES, CNOT2, SP3, JUNB	0.624848545
GO:0000978	RNA polymerase II core promoter proximal region sequence-specific DNA binding	MF	MEF2A, SMARCE1, NFAT5, MEF2C, AKNA, NFYC, STAT3, FOXI1, NR1D1, PBX1, ELF1, NR4A3, NACC2, ZSCAN21, ZNF217, ZNF117, ZBTB7B, ZNF148, JUNB, TEAD1	0.259451301
GO:0032403	protein complex binding	MF	ITGB1, BCAP31, SLC25A3, NFYB, TUBB, KRT8, KIF11, FYB, DNM1, RAP1B, RAP1A, ABI1, VPS28, PFKP	0.259451301
GO:0000790	nuclear chromatin	CC	MEF2A, SMARCE1, SETD3, STAT3, NR1D1, UBE2A, ARID1A, RUNX3, SMARCA2, TAL1, NACC2, STAT6, JUNB	0.110041205
GO:0042470	melanosome	CC	ITGB1, SDCBP, HSP90AA1, ANXA2, SERPINF1, ERP29, TPP1, NAP1L1, YWHAZ	0.110041205
GO:0046982	protein heterodimerization activity	MF	BARD1, ITGB1, MEF2A, TPD52, MEF2C, DGKD, NFYB, NFYC, CAV1, H3F3A, USF2, IKZF3, ADD1, NFKB1, PBX1, SDCBP, PPP3CA, SNX2, TAL1, CLNS1A, BCL2, CAPN2, CTNNB1, BCL2L1	0.259451301
GO:0000977	RNA polymerase II regulatory region sequence-specific DNA binding	MF	EOMES, MEF2A, MEF2C, NR1D1, RUNX3, IKZF3, NFKB1, GATAD2A, CUX1, BCL6, TAL1, PLAGL1, SP3, CGGBP1	0.259451301
GO:0030097	hemopoiesis	BP	CD164, GFI1B, JAG1, TAL1, MKNK2, RUNX3, PICALM	0.624848545
GO:0045669	positive regulation of osteoblast differentiation	BP	MEF2C, JAG1, CTNNB1, ILK, NPNT, CLIC1, CYR61	0.624848545
GO:0001077	transcriptional activator activity, RNA polymerase II core promoter proximal region sequence-specific binding	MF	MEF2A, NFAT5, MEF2C, AKNA, NFYC, STAT3, EBF1, FOXI1, PBX1, ELF1, NR4A3, ZSCAN21, ZBTB7B, JUNB, TEAD1	0.279765064
GO:0043234	protein complex	CC	SMARCE1, HDAC4, MEF2C, HSP90AA1, CAV1, UBE2D2, TUBB, H3F3A, ILK, IKZF1, STK4, CKAP5, CDC20, MLLT10, SNX2, PRKAR1A, UBQLN1, CTNNB1, CEP290, CFTR, LIMS1	0.132025488
GO:0006364	rRNA processing	BP	RPL10, RPL35A, RPL8, RPL9, RPL6, RPS15, RPS26, RPL14, RPS20, RPL26, RPL29, RPS11, RPL17, RPS24	0.624848545
GO:0090503	RNA phosphodiester bond hydrolysis, exonucleolytic	BP	CNOT6, PAN3, CNOT2, PARN, CNOT8	0.624848545
GO:0001707	mesoderm formation	BP	EOMES, GPI, NR4A3, PRKAR1A, DKK1	0.624848545
GO:0005764	lysosome	CC	CTSA, CD164, ASAH1, GAA, LRBA, LIPA, TOM1L1, AKR1B10, NBR1, VPS11, CAPN2, HLA-DRA, TPP1, SNCA	0.13338948
GO:0006977	DNA damage response, signal transduction by p53 class mediator resulting in cell cycle arrest	BP	RBM38, CNOT6, PCNA, CNOT2, PLAGL1, UBC, CNOT8	0.624848545
GO:0005884	actin filament	CC	CTTN, WDR1, TPM3, RAC2, VPS11, MYO9B, LCP1	0.13338948
GO:0043484	regulation of RNA splicing	BP	RBM38, MBNL1, HNRNPH1, HNRNPF, MBNL3	0.624848545
GO:0045214	sarcomere organization	BP	ITGB1, WDR1, PRKAR1A, KRT8, TTN	0.624848545
GO:0000289	nuclear-transcribed mRNA poly(A) tail shortening	BP	CNOT6, PAN3, CNOT2, PARN, CNOT8	0.624848545
GO:0042113	B cell activation	BP	HDAC4, BANK1, BTK, PIK3CD, IKZF3	0.624848545
GO:0001649	osteoblast differentiation	BP	RPS15, ATP5B, MEF2C, CYP24A1, H3F3A, ADAR, RPS11, JUNB, CYR61	0.624848545
GO:0000922	spindle pole	CC	CDC20, DSN1, RGS14, CTNNB1, POC1B, LRMP, KIF11, CDC6, CKAP5	0.145080792
GO:0060216	definitive hemopoiesis	BP	KMT2A, TAL1, SP3, ADAR	0.624848545
GO:0010613	positive regulation of cardiac muscle hypertrophy	BP	MEF2A, NR4A3, PDE5A, AGT	0.624848545
GO:0016032	viral process	BP	ATF7IP, SP100, STAT3, HLA-B, KRT8, UBR4, KRT7, IL16, HLA-A, IPO5, NUP93, KRT18, NACA, ABI1, FKBP8, HLA-DRA, TNPO1	0.624848545
GO:0043065	positive regulation of apoptotic process	BP	BARD1, ITGB1, GZMA, ANO6, HMGB1, FOXO3, STK4, GADD45G, APH1A, LDHA, BCL6, UBC, ARHGEF3, CTNNB1, ITGA6, BCL2L1, SNCA	0.624848545
GO:0006338	chromatin remodeling	BP	SMARCE1, HDAC4, INO80B, ACTR6, DEK, ARID1A, SMARCA2, BPTF	0.624848545
GO:0030036	actin cytoskeleton organization	BP	CDC42, SDCBP, DAAM1, BCL6, TMSB4X, RHOG, RAC2, PFN1, ADD1, WASF3	0.624848545
GO:1990090	cellular response to nerve growth factor stimulus	BP	RAP1A, RAPGEF1, RPL8, FOXO3, BPTF	0.624848545
GO:0010467	gene expression	BP	HNRNPL, HNRNPM, HNRNPH1, HNRNPF, PCBP2, HNRNPA2B1	0.624848545
GO:0008284	positive regulation of cell proliferation	BP	ITGB1, HDAC4, SPHK2, STAT3, RHOG, ILK, NAP1L1, UBE2A, PBX1, PLAC8, CDC20, SDCBP, CNOT6, CAPNS1, CEACAM6, NACC2, NTF3, SPDYA, BCL2, RAC2, ITGAV, CNOT8, BCL2L1	0.624848545
GO:0016604	nuclear body	CC	UBOX5, RGS14, NACC2, RREB1, RNF2	0.18218836
GO:0060706	cell differentiation involved in embryonic placenta development	BP	EOMES, KRT8, STK4	0.624848545
GO:0010606	positive regulation of cytoplasmic mRNA processing body assembly	BP	CNOT6, PAN3, CNOT2	0.624848545
GO:2000811	negative regulation of anoikis	BP	ITGB1, CAV1, BCL2, BCL2L1	0.624848545
GO:0003700	transcription factor activity, sequence-specific DNA binding	MF	NFAT5, KMT2A, FOXI1, HMGB1, IKZF1, FOXO3, ZNF24, IKZF3, PHTF1, ELMSAN1, PLAGL1, STAT6, TEAD1, RREB1, GTF2I, EOMES, MEF2A, MEF2C, TSC22D1, ZFP1, NFYB, NFYC, STAT3, GTF2H2, NR1D1, USF2, RUNX3, HNRNPAB, PBX1, NFKB1, GATAD2A, MLLT10, ELF1, BCL6, TAL1, ZSCAN21, ZNF217, CTNNB1, ZNF117, CNOT8	0.457285139
GO:0006397	mRNA processing	BP	HNRNPL, RBM38, RBM39, MBNL1, PAN3, CELF2, HNRNPA2B1, ADAR, MBNL3, QKI, PTBP3, SRRM1	0.624848545
GO:0006357	regulation of transcription from RNA polymerase II promoter	BP	SMARCE1, NFYC, STAT3, DEK, HMGB1, ARID1A, FOXO3, RUNX3, SMARCA2, LITAF, IKZF3, NFKB1, CUX1, PRKAR1A, ELMSAN1, TAL1, PLAGL1, CNOT2, STAT6, JUNB, ZBED5, GTF2I	0.624848545
GO:0042100	B cell proliferation	BP	MEF2C, PTPRC, PRKCD, BCL2, MS4A1	0.624848545
GO:0016887	ATPase activity	MF	ATF7IP, ATP5B, PSMD6, HSP90AA1, RNF213, DNAH8, ATP5J, MYO9B, KIF20A, SMARCA2, CFTR, ABCF1	0.49273268
GO:0008134	transcription factor binding	MF	HDAC4, SP100, NFYC, STAT3, HMGB1, STK4, YWHAZ, ADD1, NFKB1, PBX1, ELMSAN1, KAT6A, BCL2, CTNNB1, JUNB, BPTF	0.49273268
GO:0008283	cell proliferation	BP	PCNA, SPHK2, SERPINF1, H3F3A, STAT3, TACSTD2, ILK, LIPA, CYR61, RASGRP4, DUSP22, RAP1B, DAB2, GFI1B, BCL2, POC1B, TACC1, PICALM, BCL2L1	0.676983775
GO:0097192	extrinsic apoptotic signaling pathway in absence of ligand	BP	MKNK2, BCL2, ITGAV, FOXO3, BCL2L1	0.676983775
GO:0006096	glycolytic process	BP	GPI, LDHA, PGK1, BPGM, HK1	0.676983775
GO:0071333	cellular response to glucose stimulus	BP	PPP3CA, MEF2C, RAP1A, SERPINF1, FOXO3, AACS	0.676983775
GO:0006915	apoptotic process	BP	RNF34, KMT2A, ZFAND6, PRF1, STK4, LITAF, OPA1, PLAGL1, CD14, SNCA, IER3, MEF2A, MAP2K4, CDK11A, MEF2C, GZMA, PRKCD, HIPK3, NFKB1, GADD45G, DUSP22, DAB2, ITCH, TRIM39, BCL2, FKBP8	0.676983775
GO:0030220	platelet formation	BP	MEF2C, WDR1, C6ORF25, TAL1	0.676983775
GO:0030219	megakaryocyte differentiation	BP	CDKN2B, TAL1, SP3, ABCA3	0.676983775
GO:0002091	negative regulation of receptor internalization	BP	SDCBP, ATXN2, ANXA2	0.676983775
GO:0003374	dynamin polymerization involved in mitochondrial fission	BP	DNM3, OPA1, DNM1	0.676983775
GO:0006897	endocytosis	BP	DNM3, CDC42, RUFY1, SNX2, DGKD, CLEC10A, CLINT1, DNM1, BCL2L1, PICALM	0.683665552
GO:0034399	nuclear periphery	CC	NUP93, SP100, TNPO1, IPO5	0.270665959
GO:0042629	mast cell granule	CC	NR4A3, SNAP23, BTK, PIK3CD	0.270665959
GO:0019900	kinase binding	MF	BARD1, SP100, LDHA, PRKCD, UBQLN1, CTNNB1, CDC6	0.625142155
GO:0050658	RNA transport	BP	ATXN2, HNRNPA2B1, CKAP5	0.809906608
GO:0018026	peptidyl-lysine monomethylation	BP	SETD3, KMT2A, EHMT1	0.809906608
GO:1903071	positive regulation of ER-associated ubiquitin-dependent protein catabolic process	BP	BCAP31, CAV1, UBQLN1	0.809906608
GO:0061049	cell growth involved in cardiac muscle cell development	BP	MAP2K4, PDLIM5, AGT	0.809906608
GO:0045892	negative regulation of transcription, DNA-templated	BP	SMARCE1, ATF7IP, HDAC4, SP100, SETDB2, EHMT1, NR1D1, IKZF1, ZNF24, SMARCA2, AES, GATAD2A, DAB2, ILF3, BCL6, NACC2, KAT6A, SP3, ZNF217, CTNNB1, ZNF148, MPHOSPH8, LIMS1	0.88021496
GO:0002020	protease binding	MF	ITGB1, CSTB, ANXA2, UBC, BCL2, ITGAV, F3, TTN	0.716467219
GO:0042826	histone deacetylase binding	MF	MEF2A, HDAC4, CDC20, MEF2C, HSP90AA1, TAL1, NACC2, KPNA2	0.716467219
GO:0008270	zinc ion binding	MF	HDAC4, DIDO1, SP100, RNF34, KMT2A, RNF13, ZDHHC20, ZFAND6, PXN, FHL1, ZFAND2B, UBR4, EHMT1, ZNF24, LPP, RNF2, CNDP2, LASP1, RNF213, VPS11, PDLIM5, BPTF, SNCA, BARD1, TAF15, ZNF185, SETDB2, MICAL2, GTF2H2, NR1D1, GATAD2A, DCTD, RUFY1, MLLT10, UBOX5, NR4A3, OAS1, TRIM39, ZNF638, KAT6A, NBR1, TAB2, ZNF117, LIMS1, MSRB1	0.716467219
GO:0002102	podosome	CC	GSN, CTTN, WDR1, LCP1	0.36642152
GO:0006607	NLS-bearing protein import into nucleus	BP	TNPO1, KPNA2, FYB, IPO5	0.997172859
GO:0010008	endosome membrane	CC	TOM1L1, CD164, CLCN5, LEPROT, SNX2, UBC, WIPI1, TAB2, CD14, SCYL2, VPS28	0.36642152
GO:0031012	extracellular matrix	CC	CCT2, HSP90AA1, ANXA2, SERPINF1, TUBB, RPL35A, ILK, F3, RPL9, CYR61, ATP5B, HNRNPM, RPS20, RPS11, PFKP	0.36642152
GO:0005178	integrin binding	MF	ITGB1, PXN, CD9, ILK, ITGA6, CD226, NPNT, CYR61	0.781431947
GO:0000930	gamma-tubulin complex	CC	TUBG1, CKAP5, CEP290	0.378542872
GO:0030099	myeloid cell differentiation	BP	SNRK, BCL6, KAT6A, RASGRP4	0.997172859
GO:0030511	positive regulation of transforming growth factor beta receptor signaling pathway	BP	SDCBP, DAB2, CDKN2B, NPNT	0.997172859
GO:0043066	negative regulation of apoptotic process	BP	BARD1, SEMA4D, SPHK2, ZFAND6, STAT3, ADAR, YWHAZ, HIPK3, CYR61, IFIT3, NFKB1, PLAC8, DAB2, ITCH, KRT18, UBC, BCL2, FKBP8, IER3, BCL2L1, SNCA	0.997172859
GO:0001658	branching involved in ureteric bud morphogenesis	BP	BCL2, CTNNB1, ILK, NPNT, PBX1	0.997172859
GO:0046902	regulation of mitochondrial membrane permeability	BP	STAT3, BCL2, BCL2L1	0.997172859
GO:0050884	neuromuscular process controlling posture	BP	PNKD, CNTNAP1, GAA	0.997172859
GO:0032486	Rap protein signal transduction	BP	RAP1B, RAP1A, RAPGEF1	0.997172859
GO:0042805	actinin binding	MF	PDLIM5, NFKB1, TTN	0.813120378
GO:0019903	protein phosphatase binding	MF	HSP90AA1, STAT3, PPP6R3, CTNNB1, ANAPC5, STAT6	0.813120378
GO:0043525	positive regulation of neuron apoptotic process	BP	CDC42, HDAC4, MAP2K4, CTNNB1, FOXO3	0.997172859
GO:0042273	ribosomal large subunit biogenesis	BP	RPL14, RPL35A, RPL26, AAMP	0.997172859
GO:0006306	DNA methylation	BP	ATF7IP, KMT2A, EHMT1, GATAD2A	0.997172859
GO:2000134	negative regulation of G1/S transition of mitotic cell cycle	BP	CDKN2B, FHL1, BCL2, CTDSPL	0.997172859
GO:0001816	cytokine production	BP	NFAT5, PIK3CD, CD226, LIPA	0.997172859
GO:0006928	movement of cell or subcellular component	BP	TPM3, TUBB, ARPC1B, STAT3, ABI1, ARHGDIB, CD9	0.997172859
GO:0060337	type I interferon signaling pathway	BP	SP100, OAS1, HLA-B, ADAR, HLA-A, IFIT3	0.997172859
GO:0042803	protein homodimerization activity	MF	SP100, DGKD, KMT2A, STK4, OLFML2A, IKZF3, ADD1, SDCBP, BLOC1S6, SNX2, IMPA2, CCL5, NACC2, FGFR1OP2, BARD1, TPD52, HSP90AA1, CHKA, GSS, GZMA, MYO9B, ANO6, USF2, DCK, NFKB1, NR4A3, ERP29, BCL2, CD226, BCL2L1	0.858760629
GO:0015935	small ribosomal subunit	CC	RPS15, RPS26, RPS20, RPS24	0.450018868
GO:0061621	canonical glycolysis	BP	GPI, PGK1, PFKP, HK1	0.997172859
GO:0030041	actin filament polymerization	BP	GSN, CTTN, WASF3, MSRB1	0.997172859
GO:0050732	negative regulation of peptidyl-tyrosine phosphorylation	BP	SEMA4D, PRKCD, NTF3	0.997172859
GO:0005768	endosome	CC	TOM1L1, CD164, CLCN5, BLOC1S6, LEPROT, ANXA2, CAV1, RAPGEF1, VPS11, HMGB1, ATP6V1E1, VPS28	0.464912798
GO:0010629	negative regulation of gene expression	BP	CDC42, MEF2C, SERPINF1, ERP29, ZNF148, NFKB1, AGT, AES, PICALM	0.997172859
GO:0022627	cytosolic small ribosomal subunit	CC	RPS15, RPS26, RPS20, RPS11, RPS24	0.464912798
GO:0090090	negative regulation of canonical Wnt signaling pathway	BP	DAB2, PSMD6, CAV1, UBC, RAPGEF1, FOXO3, STK4, DKK1, SCYL2, AES	0.997172859
GO:0031069	hair follicle morphogenesis	BP	CDC42, KRT17, BCL2, CTNNB1	0.997172859
GO:0007160	cell-matrix adhesion	BP	ITGB1, PXN, CTNNB1, ILK, ITGAV, ITGA6, NPNT	0.997172859
GO:0071564	npBAF complex	CC	SMARCE1, ARID1A, SMARCA2	0.464912798
GO:0005911	cell-cell junction	CC	RAP1B, CDC42, WDR1, ANXA2, SNAP23, PRKCD, KRT8, CTNNB1, ILK, LIMS1	0.464912798
GO:0071556	integral component of lumenal side of endoplasmic reticulum membrane	CC	BCAP31, HLA-B, HLA-DRA, HLA-A	0.469889045
GO:0030168	platelet activation	BP	DGKD, C6ORF25, PRKCD, RHOG, RAC2, CD9, GP6, YWHAZ	0.997172859
GO:0070936	protein K48-linked ubiquitination	BP	ITCH, RNF34, UBE2Q2, UBE2D2, UBE2A	0.997172859
GO:0008380	RNA splicing	BP	RBM38, RBM39, MBNL1, RSRC1, ZNF638, LUC7L3, MBNL3, QKI, PTBP3, SRRM1	0.997172859
GO:0000002	mitochondrial genome maintenance	BP	MEF2A, OPA1, MRPL17	0.997172859
GO:0044319	wound healing, spreading of cells	BP	LCP1, RHOC, CYR61	0.997172859
GO:0005198	structural molecule activity	MF	CDC42SE1, JAG1, CAV1, TUBB, LAMA3, KRT8, KRT7, ANK1, ADD1, KRT18, KRT17, CLDN12, CDC42SE2	0.992668622
GO:0005938	cell cortex	CC	CTTN, ANXA2, CAV1, PXN, CTNNB1, MYO9B, PFN1, SNCA	0.486475531
GO:0033138	positive regulation of peptidyl-serine phosphorylation	BP	CDC42, CAV1, NTF3, BCL2, STK4, SNCA	0.997172859
GO:0016605	PML body	CC	SP100, RGS14, KAT6A, SUMO2, MKNK2, SP3, HIPK3	0.486475531
GO:0003682	chromatin binding	MF	EOMES, MEF2A, SMARCE1, HDAC4, MEF2C, PCNA, KMT2A, DEK, SMARCA2, NFKB1, RNF2, PLAC8, BCL6, TTC5, TAL1, POLD1, SP3, WAC	0.992668622
GO:0048873	homeostasis of number of cells within a tissue	BP	KMT2A, BCL2, LIPA, ADD1	0.997172859
GO:0060333	interferon-gamma-mediated signaling pathway	BP	SP100, OAS1, PRKCD, HLA-B, HLA-DRA, HLA-A	0.997172859
GO:0003779	actin binding	MF	ITGB1, GSN, MICAL2, MYO9B, ADD1, MYLK, DAAM1, PHACTR2, LCP1, PFN1, PDLIM5, SPTAN1, WASF3, MSRB1	0.992668622
GO:0005783	endoplasmic reticulum	CC	RPN2, RPL10, ZFAND2B, ATP2A3, TFPI, PHTF1, APH1A, TCL1A, SRP72, UBQLN1, CAPN2, MESDC2, BCAP31, CTSA, TPD52, CAV1, LRBA, PRKCD, HLA-B, ATP11C, ATP11A, HLA-A, ELOVL7, HADHB, PTP4A1, OAS1, STIM2, C6ORF25, ABI1, ERP29, BCL2	0.486475531
GO:0045177	apical part of cell	CC	CDC42, CLCN5, NUMB, CTNNB1, TUBG1, MYL12A	0.486475531
GO:0005886	plasma membrane	CC	GUCY1B3, DGKD, CLEC10A, PRF1, IKZF3, GPR174, RGS3, CAPNS1, PLAU, CAPN2, SLC16A3, GUCY1A3, SWAP70, PRKCD, HLA-B, ATP11C, HLA-A, ATP11A, TC2N, ANK1, DKK1, DAAM1, STIM2, C6ORF25, CLNS1A, BTK, CD226, PTPRCAP, DSC2, CFTR, VPS28, CDC42SE1, INO80B, ABHD3, PXN, DAPP1, LPP, RASGRP4, RAP1B, APH1A, SDCBP, ATP5B, RAP1A, UBC, CD14, SLC38A2, SLC38A5, MFAP3L, CD164, ST14, JAG1, CAV1, LRBA, GP6, PTPRE, DAB2, PTP…	0.486475531
GO:0051017	actin filament bundle assembly	BP	CDC42, SWAP70, LCP1, ADD1	0.997172859
GO:0005794	Golgi apparatus	CC	LEPROT, GDI2, CASC4, CLINT1, LITAF, IPO5, PTGS1, APH1A, ATXN2, SEC14L1, CUX1, PLAGL1, CAPN2, CD14, ZNF148, SCYL2, SNCA, LRBA, HLA-B, FNDC3A, CDC6, HLA-A, DNM1, DNM3, CTTN, C6ORF25, CSDE1, KAT6A, SP3, RAB13, KIF20A, PICALM	0.486475531
GO:0009986	cell surface	CC	ITGB1, HSP90AA1, ANXA2, HLA-B, ANO6, HLA-A, SLC7A11, HMGB1, GP6, TFPI, F3, ATP5B, PTPRC, PLAU, ERP29, HLA-DRA, ITGAV, ITGA6, CD226, AAMP, CD55, CFTR	0.486475531
GO:0015934	large ribosomal subunit	CC	RBM3, RPL26, RPL17	0.486475531
GO:0071565	nBAF complex	CC	SMARCE1, ARID1A, SMARCA2	0.486475531
GO:0006396	RNA processing	BP	HNRNPL, RBM3, RBM39, HNRNPH1, HNRNPF, CELF2, ADAR	0.997172859
GO:0050900	leukocyte migration	BP	ITGB1, CEACAM6, CAV1, ITGAV, ITGA6, SLC7A11, GP6, SLC16A3	0.997172859
GO:0050852	T cell receptor signaling pathway	BP	PSMD6, PTPRC, UBE2D2, UBC, HLA-DRA, PIK3CD, TAB2, FYB, NFKB1	0.997172859
GO:0043335	protein unfolding	BP	HSP90AA1, ERP29	0.997172859
GO:0035411	catenin import into nucleus	BP	CTNNB1, AGT	0.997172859
GO:0002543	activation of blood coagulation via clotting cascade	BP	ANO6, F3	0.997172859
GO:0050998	nitric-oxide synthase binding	MF	DNM3, CAV1, DNM1	0.992668622
GO:0051726	regulation of cell cycle	BP	ITGB1, CDK11A, COPS5, PTPRC, STAT3, CLIC1, JUNB, GADD45G	0.997172859
GO:0007498	mesoderm development	BP	MESDC2, BTK, IKZF1, IKZF3	0.997172859
GO:0016514	SWI/SNF complex	CC	SMARCE1, ARID1A, SMARCA2	0.540287962
GO:0001772	immunological synapse	CC	ALCAM, PRKAR1A, GZMA, CD37	0.542631039
GO:0006470	protein dephosphorylation	BP	DUSP22, PPP3CA, PTPRE, PTPRC, BCL2, CTDSPL, DAPP1, CDC14B	0.997172859
GO:0050853	B cell receptor signaling pathway	BP	MEF2C, PTPRC, BCL2, BTK, PIK3CD	0.997172859
GO:0003924	GTPase activity	MF	DNM3, RAP1B, CDC42, RAP1A, OPA1, TUBB, RAB13, ARHGDIB, RHOG, RAC2, TUBG1, DNM1	0.992668622
GO:0048471	perinuclear region of cytoplasm	CC	ITGB1, TPD52, HSP90AA1, ANXA2, SERPINF1, CAV1, PRKCD, MYO9B, CLINT1, DNM3, CDC20, ATXN2, KRT18, COPS5, RAP1A, BTK, UBQLN1, CTNNB1, CLIC1, SCYL2, BPTF, PICALM, LIMS1, SNCA	0.553735331
GO:2001244	positive regulation of intrinsic apoptotic signaling pathway	BP	BCAP31, CAV1, BCL2, BCL2L1	0.997172859
GO:0002755	MyD88-dependent toll-like receptor signaling pathway	BP	UBC, BTK, TAB2, CD14	0.997172859
GO:0033627	cell adhesion mediated by integrin	BP	ITGB1, ITGAV, ITGA6	0.997172859
GO:0014898	cardiac muscle hypertrophy in response to stress	BP	HDAC4, PPP3CA, MEF2C	0.997172859
GO:0007165	signal transduction	BP	CDC42SE1, NFAT5, CNTNAP1, DGKD, CLIC3, SLC44A2, PXN, GDI2, PIK3CD, DAPP1, STK4, LITAF, FYB, RAP1A, ALCAM, PLAU, IMPA2, NTF3, RAC2, STAT6, CLIC1, GTF2I, MPP1, MAP2K4, CD164, HSP90AA1, CHKA, PRKCD, STAT3, MYO9B, DEK, ANK1, YWHAZ, NFKB1, TOM1L1, KRT17, CEACAM6, IL1RAPL2, RAPGEF1, ZNF217, PDE5A, CD226	0.997172859
GO:0030014	CCR4-NOT complex	CC	CNOT6, CNOT2, CNOT8	0.564467629
GO:0000151	ubiquitin ligase complex	CC	BARD1, UBE2D2, DCUN1D4, DCUN1D1, MPHOSPH8, RNF2, FBXO9	0.564467629
GO:0045859	regulation of protein kinase activity	BP	CDC42, RAC2, TRPT1, TTN	0.997172859
GO:0005525	GTP binding	MF	GUCY1A3, GUCY1B3, HSP90AA1, TUBB, RHOG, RHOC, TUBG1, DNM1, DNM3, GMPPB, CDC42, RAP1B, RAP1A, OPA1, RAB37, RAB13, RAC2	0.992668622
GO:0030529	intracellular ribonucleoprotein complex	CC	HNRNPL, HNRNPM, ATXN2, ILF3, HNRNPF, PCBP2, HNRNPA2B1, HNRNPAB	0.565694683
GO:0000118	histone deacetylase complex	CC	HDAC4, ELMSAN1, TAL1, ZNF217	0.565694683
GO:0007596	blood coagulation	BP	CDC42, BLOC1S6, PLAU, C6ORF25, PRKAR1A, H3F3A, ANO6, GP6, TFPI, F3	0.997172859
GO:0035855	megakaryocyte development	BP	C6ORF25, TAL1, ABI1	0.997172859
GO:0010592	positive regulation of lamellipodium assembly	BP	HDAC4, HSP90AA1, RAC2	0.997172859
GO:0035162	embryonic hemopoiesis	BP	KMT2A, TAL1, PBX1	0.997172859
GO:0007051	spindle organization	BP	RGS14, KIF11, CKAP5	0.997172859
GO:0061028	establishment of endothelial barrier	BP	RAP1B, RAP1A, RAPGEF1	0.997172859
GO:0090026	positive regulation of monocyte chemotaxis	BP	CCL5, ANO6, HMGB1	0.997172859
GO:0042127	regulation of cell proliferation	BP	DUSP22, JAG1, BCL6, PLAU, TAL1, BTK, STAT6, JUNB, AGT, PTGS1	0.997172859
GO:0023026	MHC class II protein complex binding	MF	HSP90AA1, HLA-DRA, MS4A1	0.992668622
GO:0070491	repressing transcription factor binding	MF	HDAC4, NFYB, CTNNB1, HMGB1	0.992668622
GO:0032091	negative regulation of protein binding	BP	DAB2, CAV1, PRKCD, DKK1, AES	0.997172859
GO:0005852	eukaryotic translation initiation factor 3 complex	CC	COPS5, EIF3K, EIF3L	0.586574947
GO:0000979	RNA polymerase II core promoter sequence-specific DNA binding	MF	TAL1, H3F3A, SP3, STAT6, RREB1	0.992668622
GO:0016301	kinase activity	MF	CDKN2B, DGKD, CHKA, PLAU, SPHK2, PRKAR1A, WNK1, BTK, PIK3CD, TAB2, YWHAZ, MYLK	0.992668622
GO:0043524	negative regulation of neuron apoptotic process	BP	GPI, MEF2C, NR4A3, NTF3, BCL2, ILK, BCL2L1, SNCA	0.997172859
GO:0043202	lysosomal lumen	CC	CTSA, HSP90AA1, ASAH1, GAA, TPP1, GUSB	0.586574947
GO:0051015	actin filament binding	MF	BLOC1S6, LASP1, WDR1, TPM3, ARPC1B, LCP1, ADD1, TTN	0.992668622
GO:0006606	protein import into nucleus	BP	NUP93, PPP3CA, STAT3, ADAR, KPNA2	0.997172859
GO:1901998	toxin transport	BP	CCT2, VPS11, ARID1A, DNM1	0.997172859
GO:0048536	spleen development	BP	CDKN2B, KMT2A, BCL2, PBX1	0.997172859
GO:0000723	telomere maintenance	BP	SP100, RTEL1, PCNA, POLD1	0.997172859
GO:0034678	integrin alpha8-beta1 complex	CC	ITGB1, NPNT	0.594551672
GO:0033178	proton-transporting two-sector ATPase complex, catalytic domain	CC	ATP5B, ATP6V1E1	0.594551672
GO:0051056	regulation of small GTPase mediated signal transduction	BP	CDC42, GDI2, ARHGDIB, RHOG, RAC2, ARHGEF3, MYO9B, RHOC	0.997172859
GO:0002407	dendritic cell chemotaxis	BP	CCL5, ANO6, HMGB1	0.997172859
GO:0050775	positive regulation of dendrite morphogenesis	BP	CUX1, CAPRIN1, ILK	0.997172859
GO:0031589	cell-substrate adhesion	BP	ITGB1, ITGAV, ITGA6	0.997172859
GO:0046847	filopodium assembly	BP	DNM3, CDC42, ITGA6	0.997172859
GO:0001227	transcriptional repressor activity, RNA polymerase II transcription regulatory region sequence-specific binding	MF	ZEB2, BCL6, FOXO3, CGGBP1, NFKB1	0.992668622
GO:1903598	positive regulation of gap junction assembly	BP	CAV1, AGT	0.997172859
GO:0002486	antigen processing and presentation of endogenous peptide antigen via MHC class I via ER pathway, TAP-independent	BP	HLA-B, HLA-A	0.997172859
GO:0070966	nuclear-transcribed mRNA catabolic process, no-go decay	BP	CNOT6, CSDE1	0.997172859
GO:1904715	negative regulation of chaperone-mediated autophagy	BP	CTSA, SNCA	0.997172859
GO:0002553	histamine secretion by mast cell	BP	SNAP23, BTK	0.997172859
GO:2000370	positive regulation of clathrin-mediated endocytosis	BP	DAB2, SCYL2	0.997172859
GO:2000286	receptor internalization involved in canonical Wnt signaling pathway	BP	CAV1, SCYL2	0.997172859
GO:1902990	mitotic telomere maintenance via semi-conservative replication	BP	RTEL1, PCNA	0.997172859
GO:0046977	TAP binding	MF	HLA-B, HLA-A	0.992668622
GO:0006296	nucleotide-excision repair, DNA incision, 5'-to lesion	BP	PCNA, POLD1, UBC, GTF2H2	0.997172859
GO:0048813	dendrite morphogenesis	BP	ITGB1, MEF2A, ABI1, PICALM	0.997172859
GO:0030331	estrogen receptor binding	MF	PCNA, DYX1C1, CTNNB1, WIPI1	0.992668622
GO:0008138	protein tyrosine/serine/threonine phosphatase activity	MF	PTP4A1, DUSP22, PTPMT1, CDC14B	0.992668622
GO:0008285	negative regulation of cell proliferation	BP	RBM38, HDAC4, CD164, CDKN2B, KMT2A, STAT3, CDC6, STK4, SMARCA2, IFIT3, BCL6, NACC2, FTH1, ABI1, CD9, CTNNB1, CNOT8	0.997172859
GO:0007249	I-kappaB kinase/NF-kappaB signaling	BP	UBC, BTK, TAB2, CD14, NFKB1	0.997172859
GO:0016607	nuclear speck	CC	RBM39, MEF2C, RNF34, RSRC1, ZNF638, WAC, LUC7L3, RREB1, SRRM1, GATAD2A	0.636350717
GO:0005200	structural constituent of cytoskeleton	MF	SYNM, KRT17, TUBB, ARPC1B, TUBG1, SPTAN1, ANK1	0.992668622
GO:0000086	G2/M transition of mitotic cell cycle	BP	CDKN2B, HSP90AA1, CEP152, TUBB, UBC, TUBG1, CKAP5, CEP290	0.997172859
GO:0031901	early endosome membrane	CC	RUFY1, SNX2, CAV1, HLA-B, HLA-A, DKK1, CFTR	0.636350717
GO:0018107	peptidyl-threonine phosphorylation	BP	WNK1, PRKCD, BCL2, HIPK3	0.997172859
GO:0033683	nucleotide-excision repair, DNA incision	BP	PCNA, POLD1, UBC, GTF2H2	0.997172859
GO:0001568	blood vessel development	BP	MEF2C, SPHK2, RAPGEF1, ITGAV	0.997172859
GO:0010811	positive regulation of cell-substrate adhesion	BP	ITGA6, NPNT, CYR61, LIMS1	0.997172859
GO:0051607	defense response to virus	BP	ITCH, ILF3, PTPRC, OAS1, PCBP2, BCL2, PRF1, ADAR, IFIT3	0.997172859
GO:0007568	aging	BP	OPA1, RPN2, SERPINF1, GSS, STAT3, FOXO3, LITAF, AGT, SNCA	0.997172859
GO:0045807	positive regulation of endocytosis	BP	DAB2, CD14, SNCA	0.997172859
GO:0001708	cell fate specification	BP	ITGB1, FKBP8, CTNNB1	0.997172859
GO:0031668	cellular response to extracellular stimulus	BP	CDKN2B, ITGA6, AES	0.997172859
GO:0000407	pre-autophagosomal structure	CC	NBR1, WIPI1, ATG13	0.636350717
GO:0043034	costamere	CC	SYNM, KRT8, ILK	0.636350717
GO:0048013	ephrin receptor signaling pathway	BP	APH1A, CDC42, SDCBP, ARPC1B, MYL12A, DNM1	0.997172859
GO:0030018	Z disc	CC	HDAC4, PPP3CA, KRT8, CTNNB1, ANK1, MYL12A, TTN	0.649269439
GO:0030890	positive regulation of B cell proliferation	BP	MEF2C, PTPRC, BCL6, BCL2	0.997172859
GO:0018024	histone-lysine N-methyltransferase activity	MF	SETD3, KMT2A, SETDB2, EHMT1	0.992668622
GO:0000266	mitochondrial fission	BP	DNM3, OPA1, DNM1	0.997172859
GO:0007263	nitric oxide mediated signal transduction	BP	GUCY1A3, GUCY1B3, AGT	0.997172859
GO:0042288	MHC class I protein binding	MF	BCAP31, ATP5B, TUBB	0.992668622
GO:0045071	negative regulation of viral genome replication	BP	ILF3, OAS1, CCL5, ADAR	0.997172859
GO:1901215	negative regulation of neuron death	BP	SERPINF1, STAT3, CTNNB1, SNCA	0.997172859
GO:0030218	erythrocyte differentiation	BP	TAL1, ADAR, IKZF1, ADD1	0.997172859
GO:0006821	chloride transport	BP	CLIC3, CLNS1A, ANO6, CLIC1	0.997172859
