# Supplementary material for: Novel Insights into the Potential Diagnostic Value of Circulating Exosomal IncRNA-Related Networks in Large Artery Atherosclerotic Stroke
Source: Front Mol Biosci. 2021 May 21;8:682769. doi: 10.3389/fmolb.2021.682769 (PMC8176956; doi:10.3389/fmolb.2021.682769)
Supplement: Supplementary file 3 [file Table2.XLS]

## Sheet: Sheet1
transcript_id	Official_Symbol	log2FoldChange	pvalue
ENST00000526640	FTH1	13.6625	0.00166971
ENST00000399928	MAP3K7CL	12.9238	0.0112413
ENST00000301843	CTTN	10.8253	9.92205e-05
ENST00000351578	FYB1	10.2773	0.00662606
ENST00000431816	ARPC1B	10.2446	0.0217086
ENST00000393531	MPP1	10.0487	0.0261699
ENST00000637419	GSE1	9.98526	0.00779012
ENST00000412128	PTMA	9.97835	0.00373175
ENST00000422447	LDHA	9.9568	2.66037e-05
ENST00000329047	SEP9	9.92332	0.00129925
ENST00000618621	LPP	9.92136	0.00106039
ENST00000499879	STK4	9.71695	0.00274862
ENST00000506351	TNPO1	9.69076	0.00138321
ENST00000367509	RNF2	9.6123	0.0281497
ENST00000380249	FOCAD	9.57785	7.09943e-05
ENST00000263545	LUC7L2	9.52568	0.0103295
ENST00000392759	RBM33	9.46658	0.00995387
ENST00000338920	PRRC2C	9.45907	0.0332442
ENST00000643399	HK1	9.43312	0.0338232
ENST00000538204	MBNL3	9.41428	0.0341293
ENST00000398125	ADD1	9.39185	0.0019715
ENST00000424576	AC004086.1	9.32607	0.022166
ENST00000315939	WNK1	9.24321	0.0188632
ENST00000293308	KRT8	9.08111	0.0134627
ENST00000388835	KRT18	9.0773	0.00272472
ENST00000253363	RBM39	9.04625	0.0382299
ENST00000449733	GSN	8.92323	0.014163
ENST00000580210	RPL17	8.91204	0.0406456
ENST00000540793	ATF7IP	8.88856	0.0392542
ENST00000511507	GUCY1A1	8.86717	0.043773
ENST00000299427	TPP1	8.85943	0.0221647
ENST00000525038	EMSY	8.79037	0.00329943
ENST00000424325	RPL10	8.78783	0.0432831
ENST00000453779	QKI	8.74621	0.0159665
ENST00000264057	DGKD	8.73396	0.00436474
ENST00000508609	RUFY1	8.70574	0.0427738
ENST00000432226	GSN	8.65645	0.0169531
ENST00000358598	PRKAR1A	8.63675	0.0486531
ENST00000380633	TMSB4X	8.63675	0.0486498
ENST00000508821	ELOVL7	8.5447	0.00357146
ENST00000538532	RCAN3	8.51949	0.0205811
ENST00000345795	CASC4	8.51247	0.0187304
ENST00000627532	ZEB2	8.4986	0.0187972
ENST00000375780	CLIC1	8.47345	0.0182992
ENST00000335327	WASF3	8.42608	0.0206163
ENST00000552981	SLC25A3	8.37293	0.0213733
ENST00000645496	RPL9	8.3702	0.0348197
ENST00000299300	CCT2	8.367	0.0217062
ENST00000447182	SDCBP	8.32039	0.0124344
ENST00000587718	CAPNS1	8.29646	0.00884882
ENST00000643669	ATXN2	8.28449	0.00851854
ENST00000490680	IPO5	8.2788	0.00590471
ENST00000636998	MEF2C	8.27118	0.0120728
ENST00000381075	PFKP	8.2624	0.0211711
ENST00000651992	DEK	8.25391	0.0227551
ENST00000636263	GFI1B	8.2538	0.0388949
ENST00000374879	TMEFF1	8.24881	0.0223058
ENST00000540089	KCTD10	8.23162	0.00669701
ENST00000594047	SYNM	8.19662	0.0255919
ENST00000546477	ERP29	8.16603	0.00663718
ENST00000485910	MBNL1	8.14752	0.00754209
ENST00000639284	CRBN	8.14733	0.0231872
ENST00000367876	POGK	8.14534	0.00748641
ENST00000552242	ATP5MC2	8.14359	0.0264818
ENST00000589028	ERC1	8.10499	0.024724
ENST00000417454	GP6	8.10076	0.0104644
ENST00000558170	ZEB2	8.09423	0.00367141
ENST00000443503	CTDSPL	8.08141	0.0255898
ENST00000261951	CNOT6	8.06818	0.00700268
ENST00000620057	BARD1	8.06783	0.0110596
ENST00000396634	HLA-A	8.0662	0.0133964
ENST00000652576	DEK	8.05772	0.0245727
ENST00000403027	CNOT8	8.05328	0.0242502
ENST00000420646	SNCA	8.03054	0.0124319
ENST00000439701	IKZF1	7.99958	0.0282728
ENST00000646045	FYB1	7.99014	0.000144975
ENST00000447399	SWAP70	7.92487	0.00908315
ENST00000646283	SMARCE1	7.87736	0.0308456
ENST00000366610	IRF2BP2	7.86766	0.00838006
ENST00000240304	LUC7L3	7.85219	0.030538
ENST00000376142	ABI1	7.82079	0.00473653
ENST00000552959	ATP5F1B	7.80093	0.0342731
ENST00000502983	MEF2C	7.71625	0.0128904
ENST00000650960	PARN	7.69177	0.0100945
ENST00000334047	F3	7.68399	0.0107675
ENST00000433674	CAPN2	7.67195	0.033676
ENST00000591916	PTGES3L	7.67094	0.0325268
ENST00000648640	RPL29	7.60599	0.0367548
ENST00000596378	SRRM1	7.60108	0.0326949
ENST00000525064	CLNS1A	7.59794	0.0354467
ENST00000394439	PDE5A	7.58781	0.0227996
ENST00000569423	UBE2Q2	7.58257	0.038451
ENST00000457895	GATAD2A	7.57289	0.0348018
ENST00000376759	RBM3	7.55524	0.0370944
ENST00000647557	HNRNPL	7.51971	0.038944
ENST00000368474	ADAR	7.51658	0.0169589
ENST00000394450	PRELID2	7.51504	0.0116489
ENST00000299575	ATMIN	7.50305	0.0382119
ENST00000399798	ATP6V1E1	7.50279	0.0372526
ENST00000334635	DCUN1D4	7.49033	0.012411
ENST00000368575	RAB13	-7.84371	0.0056814
ENST00000589656	RPS15	-7.84767	0.0202652
ENST00000401990	SEP2	-7.84767	0.0202677
ENST00000544000	HNRNPF	-7.86091	0.0156612
ENST00000399061	ZNF24	-7.87052	0.00594369
ENST00000590996	NBR1	-7.87389	0.0153352
ENST00000411416	PLAC8	-7.88873	0.0156713
ENST00000522085	LARP4	-7.89952	0.0149436
ENST00000367582	PHACTR2	-7.90104	0.00321155
ENST00000257468	UBQLN1	-7.93586	0.0149372
ENST00000340892	TC2N	-7.94124	0.0145302
ENST00000508628	AC124319.1	-7.94535	0.0142381
ENST00000302342	ZNF217	-7.94536	0.0142343
ENST00000404395	STAT3	-7.9804	0.00290284
ENST00000618050	BTK	-7.98573	0.0140317
ENST00000652449	PRKCD	-7.9897	0.0138055
ENST00000436070	SETD3	-7.99761	0.0138413
ENST00000426897	CD37	-8.00378	0.0139701
ENST00000610419	ATP11A	-8.01791	0.00592265
ENST00000347528	ANK1	-8.02048	0.0034039
ENST00000544547	LIMS1	-8.04734	0.0136377
ENST00000409341	SP100	-8.04734	0.0136382
ENST00000433206	LASP1	-8.05219	0.0165074
ENST00000331010	NTF3	-8.05757	0.00552033
ENST00000374038	RBM39	-8.06864	0.0134058
ENST00000395125	DAAM1	-8.06894	0.003411
ENST00000382518	CD9	-8.07016	0.00368426
ENST00000532502	FAR1	-8.08009	0.000385128
ENST00000670904	NNT	-8.08941	0.012971
ENST00000651695	LRBA	-8.0899	0.0160864
ENST00000228307	PXN	-8.11032	0.0129718
ENST00000240055	NFYB	-8.11664	0.00727383
ENST00000509337	DAB2	-8.12961	0.0125749
ENST00000308873	RUNX3	-8.13072	0.0127713
ENST00000397043	ATP2A3	-8.17223	0.0121906
ENST00000623724	IKZF3	-8.18481	0.00257337
ENST00000540236	PBX1	-8.21163	0.00278697
ENST00000296414	DAPP1	-8.26759	0.0119396
ENST00000640332	DDX17	-8.27007	0.00254711
ENST00000392365	TFPI	-8.29623	0.0109968
ENST00000418194	SP3	-8.30466	0.00208178
ENST00000352171	NRDC	-8.30583	0.0108293
ENST00000508569	MEF2C	-8.30794	0.00197605
ENST00000645440	RPS24	-8.32928	0.0133091
ENST00000585665	RPS15	-8.33982	0.00316687
ENST00000415930	GPI	-8.344	0.00235909
ENST00000586078	SLC44A2	-8.34812	0.00235445
ENST00000538427	TAB2	-8.36214	0.0103978
ENST00000287912	RBM33	-8.37255	0.0104142
ENST00000637991	ASAH1	-8.3925	0.0100977
ENST00000326294	PTPRCAP	-8.46508	0.00186886
ENST00000668164	AC008878.3	-8.52958	0.00164092
ENST00000374075	AKNA	-8.53439	0.00916472
ENST00000398040	CMIP	-8.54352	0.00901324
ENST00000393704	MFAP3L	-8.54962	0.00905567
ENST00000509973	PLAC8	-8.58818	0.0108855
ENST00000620222	ZNF117	-8.63991	0.0104009
ENST00000361150	OPA1	-8.64534	0.00832021
ENST00000396389	TUBB	-8.6651	0.0101947
ENST00000551374	SLC38A2	-8.69255	0.00319673
ENST00000495373	ARHGEF3	-8.73639	0.00148573
ENST00000428935	WAC	-8.74748	0.00773018
ENST00000558688	ZFAND6	-8.77366	0.00757988
ENST00000397274	MYO9B	-8.81205	0.00734927
ENST00000356444	SEMA4D	-8.84073	0.00708476
ENST00000485960	TBC1D15	-8.93732	0.00817524
ENST00000368531	TPM3	-8.95785	0.00809344
ENST00000215555	MARCH3	-9.01717	0.00081148
ENST00000426821	ZNF185	-9.05515	0.00588641
ENST00000344924	BPGM	-9.05551	0.00601124
ENST00000374264	SUSD1	-9.05632	0.00746218
ENST00000613538	LEPROT	-9.05632	0.00746252
ENST00000530886	CSDE1	-9.17524	0.0053831
ENST00000591088	SEP9	-9.17816	0.00541122
ENST00000280200	CD226	-9.18568	0.00529668
ENST00000338382	FOCAD	-9.19195	5.90974e-05
ENST00000425752	ANO6	-9.21827	5.53915e-07
ENST00000640853	LPP	-9.27345	0.000760334
ENST00000315273	ASAP2	-9.27963	0.00489535
ENST00000361908	OPA1	-9.27963	0.00489463
ENST00000645576	ACTB	-9.32115	0.00113388
ENST00000632685	DCUN1D1	-9.32379	0.000705339
ENST00000286648	DCK	-9.33245	0.000689671
ENST00000648594	CDC42	-9.39601	0.00453948
ENST00000396203	RPL14	-9.48189	0.00530404
ENST00000367731	DNM3	-9.60403	0.00380675
ENST00000382452	WDR1	-9.72883	0.00439861
ENST00000526033	PICALM	-9.73928	0.00346365
ENST00000406934	EIF3L	-9.80211	0.000418112
ENST00000509835	LRBA	-9.80357	0.00325369
ENST00000582556	RPL26	-9.81011	0.00412306
ENST00000444316	BANK1	-10.202	0.000245058
ENST00000536592	ARHGDIB	-10.2671	0.00229588
ENST00000334701	HSP90AA1	-10.3601	0.000218373
ENST00000396033	ITGB1	-10.4549	0.00258736
ENST00000636815	ASAH1	-10.5065	0.00193597
ENST00000350320	SEP7	-10.6186	0.00231284
ENST00000379016	HIPK3	-10.8118	0.00156962
ENST00000521309	YWHAZ	-11.0655	0.00132802
ENST00000635415	ELF1	-11.2693	0.00010081
