# Supplementary material for: Novel Insights into the Potential Diagnostic Value of Circulating Exosomal IncRNA-Related Networks in Large Artery Atherosclerotic Stroke
Source: Front Mol Biosci. 2021 May 21;8:682769. doi: 10.3389/fmolb.2021.682769 (PMC8176956; doi:10.3389/fmolb.2021.682769)
Supplement: Supplementary file 4 [file Table5.XLS]

ID	Term	Input	P-Value
hsa04510	Focal adhesion	3611|3688|596|5829|857|2889|3909|3685|998|5293|5880|5906|1499|3655|824|5908|4638|10627	4.69E-10
hsa03010	Ribosome	6139|6132|6133|6231|6134|6128|6205|63875|6154|6224|6159|6229|6165|6209|9045|10573	6.30E-10
hsa05100	Bacterial invasion of epithelial cells	3611|3688|10095|5829|998|5293|391|857|1759|26052|1499|2017	1.02E-09
hsa01100	Metabolic pathways	373156|23530|3613|669|57016|5293|5742|65985|11227|9167|8527|2821|1633|1635|2983|2982|2548|2987|5096|55748|27087|6185|522|1119|529|427|3939|80896|2937|56848|79993|98|1591|55967|3098|2990|3421|2235|5214|3032|8654|5230|4144|29925|517|506	3.01E-08
hsa05130	Pathogenic Escherichia coli infection	3688|10095|3875|998|929|203068|7534|1499|2017	1.20E-07
hsa05203	Viral carcinogenesis	2966|991|5829|3105|2934|998|5293|6774|23352|6672|7534|1030|4790|3106|9759	1.40E-07
hsa04611	Platelet activation	3688|51206|14|695|2983|2982|5293|5742|5906|8773|5908|4638|10627	1.91E-07
hsa04144	Endocytosis	51160|80230|857|9267|10095|1601|3105|3106|998|6643|9744|83737|26052|1759|8853|23550	2.80E-07
hsa05418	Fluid shear stress and atherosclerosis	6613|857|596|6416|5293|3685|3320|4208|5880|1499|4790|4205	5.95E-07
hsa05169	Epstein-Barr virus infection	4790|695|4938|3105|3106|6416|864|5293|3122|596|10912|9861|23118|6774	7.91E-07
hsa05222	Small cell lung cancer	3688|596|598|3909|3685|5293|10912|3655|1030|4790	8.29E-07
hsa04666	Fc gamma R-mediated phagocytosis	10095|5580|2934|5880|998|5293|10810|8853|5788|56848	9.07E-07
hsa04722	Neurotrophin signaling pathway	2309|4908|5580|596|2889|998|5293|5906|397|5908|4790	9.40E-07
hsa05416	Viral myocarditis	857|3122|3105|3106|1604|6444|5880|5551	2.45E-06
hsa05131	Shigellosis	3688|7322|10095|998|5216|391|2017|4790	5.71E-06
hsa04514	Cell adhesion molecules (CAMs)	214|3688|8506|3122|3105|1272|3685|10666|3655|5788|3106	5.95E-06
hsa04810	Regulation of actin cytoskeleton	3688|10095|5829|2934|998|3685|5293|5216|5880|7114|3655|4638|10627	7.95E-06
hsa05202	Transcriptional misregulation in cancer	604|8148|4790|4297|5087|3020|929|4208|10912|598|8013|5328	1.00E-05
hsa05200	Pathways in cancer	182|3688|6778|183|596|6789|598|3909|3685|998|3320|6774|5880|10912|7170|3655|5293|1499|1030|4790|115727	1.02E-05
hsa05165	Human papillomavirus infection	7283|10134|3688|5829|3105|3106|3909|3685|998|182|23352|1499|5293|3655|4790|529	1.13E-05
hsa04010	MAPK signaling pathway	4908|2872|10912|6789|4790|6416|5880|998|929|4208|5530|5906|115727|5908|23118	1.24E-05
hsa04066	HIF-1 signaling pathway	2872|3939|596|5230|5293|6774|5214|3098|4790	2.12E-05
hsa04670	Leukocyte transendothelial migration	3688|5829|998|5293|5880|5906|1499|5908|10627	2.59E-05
hsa05145	Toxoplasmosis	3688|596|3122|4790|3909|6774|598|3655|23118	2.77E-05
hsa05410	Hypertrophic cardiomyopathy (HCM)	7273|3688|3685|183|6444|7170|489|3655	3.74E-05
hsa05135	Yersinia infection	3688|5829|4790|6416|998|5293|5880|2533|23118	4.57E-05
hsa05166	Human T-cell leukemia virus 1 infection	4801|991|3122|3105|3106|6416|51433|5293|5530|598|1030|4790	4.59E-05
hsa05414	Dilated cardiomyopathy (DCM)	7273|3688|3685|183|6444|7170|489|3655	5.73E-05
hsa04062	Chemokine signaling pathway	2309|6352|5580|5829|998|5293|6774|5880|5906|5908|4790	5.93E-05
hsa04218	Cellular senescence	2309|65985|3105|3106|5293|5530|10912|824|1030|4790|10114	7.00E-05
hsa04933	AGE-RAGE signaling pathway in diabetic complications	5580|596|6774|5293|998|183|2152|4790	7.49E-05
hsa04064	NF-kappa B signaling pathway	596|4790|695|929|598|23118|5328|23085	7.49E-05
hsa05212	Pancreatic cancer	6774|598|998|5293|5880|10912|4790	8.61E-05
hsa05412	Arrhythmogenic right ventricular cardiomyopathy (ARVC)	3688|1824|3685|6444|489|3655|1499	0.000100377
hsa05205	Proteoglycans in cancer	3688|5829|998|3685|5293|6774|857|1499|2017|5328|286	0.000103722
hsa05010	Alzheimer disease	55967|522|51107|5530|489|506|824|9167|6622|517	0.000117823
hsa04015	Rap1 signaling pathway	2533|2889|5880|998|5293|5216|3688|5906|1499|10636|5908	0.000137705
hsa04668	TNF signaling pathway	6352|4790|6416|5293|182|83737|3726|23118	0.000156575
hsa04370	VEGF signaling pathway	5829|56848|5880|998|5293|5530	0.000179616
hsa05163	Human cytomegalovirus infection	6352|5829|3105|3106|5880|5293|3685|6774|5530|1499|4790	0.000243357
hsa04142	Lysosome	2990|2548|1200|5476|9516|3988|8763|427	0.000285571
hsa04110	Cell cycle	991|990|5111|51433|10912|8555|7534|1030	0.00030067
hsa00010	Glycolysis / Gluconeogenesis	3939|669|5230|5214|3098|2821	0.00036593
hsa04640	Hematopoietic cell lineage	929|951|1604|928|3122|3655|931	0.000378795
hsa05161	Hepatitis B	5111|596|6774|4790|6416|5293|7534|6778|23118	0.000381989
hsa04022	cGMP-PKG signaling pathway	2983|2982|2969|4208|5530|489|4638|8654|4205	0.000451613
hsa04210	Apoptosis	596|10912|5293|6709|5551|598|824|4790	0.0005384
hsa05162	Measles	596|4938|4790|5293|6774|598|103|23118	0.000589785
hsa05170	Human immunodeficiency virus 1 infection	4790|596|5829|3105|3106|5880|5293|5530|598|23118	0.000601402
hsa04612	Antigen processing and presentation	4801|4802|3122|3105|3106|3320	0.000677411
hsa03018	RNA degradation	9337|255967|57472|5214|4848|5073	0.0007684
hsa04360	Axon guidance	3611|3688|5880|998|5293|5530|5998|10507|10627	0.000782172
hsa04662	B cell receptor signaling pathway	695|5880|5293|5530|4790|27071	0.000922244
hsa04151	PI3K-Akt signaling pathway	2309|4908|3688|596|598|3909|3685|5293|3320|3655|7534|4790|8115	0.000950929
hsa05132	Salmonella infection	10095|998|5216|929|391|4790	0.000978459
hsa00052	Galactose metabolism	57016|3098|2548|5214	0.000989636
hsa04145	Phagosome	3688|3122|3105|3106|3685|929|203068|529	0.001070844
hsa04014	Ras signaling pathway	4908|6789|598|998|5293|5880|5906|115727|5908|4790	0.001159685
hsa04512	ECM-receptor interaction	255743|3688|3909|3685|3655|51206	0.001162998
hsa00051	Fructose and mannose metabolism	57016|29925|3098|5214	0.001223551
hsa05213	Endometrial cancer	2309|3611|10912|5293|1499	0.001248898
hsa04658	Th1 and Th2 cell differentiation	6778|3122|864|182|5530|4790	0.001610915
hsa04141	Protein processing in endoplasmic reticulum	10134|10961|7322|596|3320|6185|824|29979	0.001759079
hsa04140	Autophagy - animal	55062|5580|596|598|5293|3146|9776	0.001765267
hsa05330	Allograft rejection	3122|3105|3106|5551	0.001972553
hsa05215	Prostate cancer	596|5293|3320|1499|4790|5328	0.002075314
hsa04068	FoxO signaling pathway	2309|604|6789|5293|6774|10912|1030	0.002083842
hsa04530	Tight junction	3688|5111|1080|998|5872|5906|2017|10627	0.002101844
hsa05223	Non-small cell lung cancer	6789|2309|6774|10912|5293	0.002129569
hsa05231	Choline metabolism in cancer	8527|5880|5293|10810|1119|57153	0.002286923
hsa04216	Ferroptosis	23657|2937|5094|2495	0.002345086
hsa04120	Ubiquitin mediated proteolysis	92912|991|7322|22888|51433|83737|7319	0.002542558
hsa05332	Graft-versus-host disease	3122|3105|3106|5551	0.002548338
hsa05211	Renal cell carcinoma	5908|2889|5906|998|5293	0.002554384
hsa05230	Central carbon metabolism in cancer	3098|9123|3939|5293|5214	0.002554384
hsa05120	Epithelial cell signaling in Helicobacter pylori infection	4790|6416|6352|529|998	0.002708731
hsa04621	NOD-like receptor signaling pathway	6352|5580|596|4938|4790|3320|598|23118	0.002757248
hsa05152	Tuberculosis	4801|4802|596|3122|56848|929|5530|4790	0.002849259
hsa04620	Toll-like receptor signaling pathway	6352|23118|6416|5293|929|4790	0.002886881
hsa04940	Type I diabetes mellitus	3122|3105|3106|5551	0.002990476
hsa04659	Th17 cell differentiation	6778|3122|3320|6774|5530|4790	0.003299182
hsa05167	Kaposi sarcoma-associated herpesvirus infection	6774|3105|3106|6416|5293|5530|1499|4790	0.003562213
hsa04072	Phospholipase D signaling pathway	9267|56848|5293|183|1759|26052|8527	0.003822447
hsa04614	Renin-angiotensin system	5476|183|7064	0.004274839
hsa00520	Amino sugar and nucleotide sugar metabolism	80896|29925|3098|2821	0.004318739
hsa01521	EGFR tyrosine kinase inhibitor resistance	2309|598|6774|5293|596	0.004415929
hsa04934	Cushing syndrome	4297|5087|183|5906|1499|5908|1030	0.004859938
hsa01200	Carbon metabolism	5230|3421|5096|5214|3098|2821	0.004993533
hsa04071	Sphingolipid signaling pathway	596|56848|5293|5880|4790|427	0.005397174
hsa05320	Autoimmune thyroid disease	3122|3105|3106|5551	0.005996316
hsa04217	Necroptosis	6778|596|6774|2495|3320|3146|824	0.006096357
hsa05210	Colorectal cancer	1499|5880|10912|5293|596	0.006190234
hsa04211	Longevity regulating pathway	2309|79813|9776|4790|5293	0.007085114
hsa05164	Influenza A	6352|4938|3838|5293|3122|103|4790	0.007113383
hsa05225	Hepatocellular carcinoma	6595|598|5293|10912|6605|1499|8289	0.007331006
hsa04380	Osteoclast differentiation	695|23118|5293|5530|3726|4790	0.007513669
hsa04650	Natural killer cell mediated cytotoxicity	3105|3106|5880|5293|5530|5551	0.008336214
hsa00310	Lysine degradation	79813|4297|84193|83852	0.00852084
hsa00190	Oxidative phosphorylation	9167|522|506|55967|529|517	0.008919262
hsa04371	Apelin signaling pathway	56848|182|4208|4638|9759|4205	0.010171891
hsa04915	Estrogen signaling pathway	5580|596|3872|5293|3875|3320	0.010503602
hsa03410	Base excision repair	5424|5111|3146	0.010690654
hsa04137	Mitophagy - animal	2309|598|4077|64786	0.011655299
hsa05321	Inflammatory bowel disease (IBD)	3122|4790|6778|6774	0.011655299
hsa05012	Parkinson disease	55967|522|506|9167|6622|517	0.011907308
hsa04714	Thermogenesis	9167|6595|6605|522|506|55967|517|8289	0.011934767
hsa05221	Acute myeloid leukemia	6774|929|4790|5293	0.012240458
hsa04660	T cell receptor signaling pathway	4790|5530|5788|998|5293	0.012468435
hsa00500	Starch and sucrose metabolism	3098|2548|2821	0.01330657
hsa04664	Fc epsilon RI signaling pathway	6416|5880|5293|695	0.013466395
hsa05168	Herpes simplex virus 1 infection	4790|6352|7561|4938|3105|3106|162239|5293|3122|596|6672|598|23118	0.013500472
hsa04928	Parathyroid hormone synthesis, secretion and action	4666|596|1591|4208|4205	0.01390404
hsa04924	Renin secretion	2983|2982|5530|183	0.014107547
hsa05216	Thyroid cancer	1499|10912|7170	0.01425226
hsa04932	Non-alcoholic fatty liver disease (NAFLD)	55967|998|5293|83737|9167|4790	0.014672947
hsa04917	Prolactin signaling pathway	2309|6774|4790|5293	0.014767728
hsa04931	Insulin resistance	6774|183|4790|5293|5580	0.014920445
hsa04520	Adherens junction	1499|10810|5880|998	0.016145852
hsa05160	Hepatitis C	4938|5293|6774|7534|1499|4790	0.017374873
hsa05140	Leishmaniasis	3122|4790|3688|23118	0.017602057
hsa01230	Biosynthesis of amino acids	5230|4144|3421|5214	0.018359813
hsa05220	Chronic myeloid leukemia	4790|10912|5293|598	0.019137526
hsa04310	Wnt signaling pathway	5176|5880|23002|5530|22943|1499	0.019872955
hsa04630	Jak-STAT signaling pathway	6778|2273|596|6774|598|5293	0.020937138
hsa04919	Thyroid hormone signaling pathway	1499|5214|3685|489|5293	0.021401829
hsa04610	Complement and coagulation cascades	21|52|1604|5328|7035	0.021591683
hsa03022	Basal transcription factors	8148|2966|2969	0.023165819
hsa04024	cAMP signaling pathway	1080|5293|5880|5906|489|5908|4790	0.023628545
hsa04930	Type II diabetes mellitus	3098|5293|5580	0.024449527
hsa03420	Nucleotide excision repair	5424|2966|5111	0.025770924
hsa04330	Notch signaling pathway	182|51107|8650	0.02712996
hsa00280	Valine, leucine and isoleucine degradation	65985|5096|3032	0.02712996
hsa04114	Oocyte meiosis	7534|5530|991|51433|245711	0.027890814
hsa00270	Cysteine and methionine metabolism	2937|3939|4144	0.028526566
hsa00100	Steroid biosynthesis	1591|3988	0.028889169
hsa00230	Purine metabolism	2983|2982|1633|2987|8654	0.029484456
hsa05235	PD-L1 expression and PD-1 checkpoint pathway in cancer	6774|5530|4790|5293	0.031114853
hsa04270	Vascular smooth muscle contraction	2983|2982|4638|5580|183	0.031134419
hsa05014	Amyotrophic lateral sclerosis (ALS)	598|5530|596	0.031432117
hsa04910	Insulin signaling pathway	2872|3098|2889|5573|5293	0.035508684
hsa04657	IL-17 signaling pathway	3320|4790|23118|51433	0.035514508
hsa05146	Amoebiasis	929|4790|3909|5293	0.037842338
hsa03430	Mismatch repair	5424|5111	0.039923561
hsa04972	Pancreatic secretion	5908|5906|489|1080	0.041494505
hsa04020	Calcium signaling pathway	80228|56848|5530|489|4638|57620	0.042570486
hsa05016	Huntington disease	55967|1769|522|506|9167|517	0.042570486
hsa04914	Progesterone-mediated oocyte maturation	3320|51433|245711|5293	0.042754691
hsa05206	MicroRNAs in cancer	9839|596|6774|6768|1591|5328|4790|9759	0.043849681
hsa05226	Gastric cancer	1499|1030|10912|5293|596	0.047488022
hsa05142	Chagas disease (American trypanosomiasis)	4790|6416|6352|5293	0.048009178
hsa04625	C-type lectin receptor signaling pathway	5530|4790|5293|5580	0.049376129
hsa04623	Cytosolic DNA-sensing pathway	4790|103|6352	0.051945511
hsa04921	Oxytocin signaling pathway	4638|2982|2983|5530|4208	0.051952111
hsa00062	Fatty acid elongation	79993|3032	0.052274577
hsa04720	Long-term potentiation	5908|5530|5906	0.059914249
hsa00030	Pentose phosphate pathway	5214|2821	0.062306152
hsa04136	Autophagy - other	9776|55062	0.069324843
hsa04115	p53 signaling pathway	598|10912|596	0.070625343
hsa01524	Platinum drug resistance	598|5293|596	0.072864226
hsa04215	Apoptosis - multiple species	598|596	0.072926857
hsa00524	Neomycin, kanamycin and gentamicin biosynthesis	3098	0.073913836
hsa04152	AMPK signaling pathway	2309|5214|5293|1080	0.074102679
hsa00640	Propanoate metabolism	3939|5096	0.07658781
hsa00040	Pentose and glucuronate interconversions	57016|2990	0.07658781
hsa05133	Pertussis	929|3688|4790	0.079767745
hsa03030	DNA replication	5424|5111	0.084078281
hsa04721	Synaptic vesicle cycle	26052|529|1759	0.084522063
hsa05340	Primary immunodeficiency	5788|695	0.087903779
hsa00620	Pyruvate metabolism	98|3939	0.095705561
hsa03440	Homologous recombination	5424|580	0.103695883
hsa04260	Cardiac muscle contraction	9167|7170|489	0.10468716
hsa00860	Porphyrin and chlorophyll metabolism	2990|2235	0.107757201
hsa04540	Gap junction	2983|2982|203068	0.109999136
hsa04550	Signaling pathways regulating pluripotency of stem cells	6774|1499|5293|7994	0.112161416
hsa04973	Carbohydrate digestion and absorption	3098|5293	0.116003401
hsa04962	Vasopressin-regulated water reabsorption	10671|397	0.116003401
hsa03015	mRNA surveillance pathway	81608|10250|2107	0.11815657
hsa05323	Rheumatoid arthritis	3122|6352|529	0.11815657
hsa02010	ABC transporters	21|1080	0.120184893
hsa04912	GnRH signaling pathway	6416|998|5580	0.123716216
hsa05224	Breast cancer	182|1499|10912|5293	0.127182493
hsa00600	Sphingolipid metabolism	56848|427	0.128656458
hsa04261	Adrenergic signaling in cardiomyocytes	183|7170|489|596	0.131622121
hsa01522	Endocrine resistance	182|5293|596	0.138015098
hsa04070	Phosphatidylinositol signaling system	3613|8527|5293	0.140939965
hsa05110	Vibrio cholerae infection	529|1080	0.141611698
hsa04961	Endocrine and other factor-regulated calcium reabsorption	26052|1759	0.141611698
hsa04922	Glucagon signaling pathway	5214|5530|3939	0.161969328
hsa04923	Regulation of lipolysis in adipocytes	5742|5293	0.163766222
hsa05134	Legionellosis	929|4790	0.163766222
hsa00480	Glutathione metabolism	2937|373156	0.168268978
hsa03013	RNA transport	6613|9688|1207|10250	0.16928588
hsa01212	Fatty acid metabolism	79993|3032	0.172792618
hsa00240	Pyrimidine metabolism	1633|1635	0.172792618
hsa04730	Long-term depression	2983|2982	0.186476422
hsa00561	Glycerolipid metabolism	57016|8527	0.19107132
hsa04213	Longevity regulating pathway - multiple species	2309|5293	0.195681104
hsa05217	Basal cell carcinoma	1499|10912	0.200304653
hsa04927	Cortisol synthesis and secretion	183|5087	0.209588706
hsa01210	2-Oxocarboxylic acid metabolism	3421	0.215887321
hsa00531	Glycosaminoglycan degradation	2990	0.225862648
hsa04920	Adipocytokine signaling pathway	6774|4790	0.228275612
hsa04926	Relaxin signaling pathway	6416|4790|5293	0.239778804
hsa05218	Melanoma	10912|5293	0.242363989
hsa00562	Inositol phosphate metabolism	3613|5293	0.251777399
hsa05214	Glioma	10912|5293	0.256487876
hsa04971	Gastric acid secretion	4638|1080	0.256487876
hsa03320	PPAR signaling pathway	3611|7316	0.261199773
hsa00515	Mannose type O-glycan biosynthesis	27087	0.264513373
hsa00340	Histidine metabolism	55748	0.264513373
hsa03060	Protein export	6731	0.264513373
hsa00790	Folate biosynthesis	57016	0.292232118
hsa04146	Peroxisome	84188|373156	0.294158391
hsa01040	Biosynthesis of unsaturated fatty acids	79993	0.301238039
hsa04966	Collecting duct acid secretion	529	0.301238039
hsa04012	ErbB signaling pathway	6416|5293	0.303545777
hsa00650	Butanoate metabolism	65985	0.310129591
hsa04150	mTOR signaling pathway	5293|8131|529	0.318847331
hsa04392	Hippo signaling pathway - multiple species	7003	0.318908224
hsa04727	GABAergic synapse	92745|54407	0.322247503
hsa04390	Hippo signaling pathway	1499|7003|7534	0.322317942
hsa04970	Salivary secretion	2983|2982	0.32690426
hsa00760	Nicotinate and nicotinamide metabolism	23530	0.32757537
hsa00630	Glyoxylate and dicarboxylate metabolism	5096	0.32757537
hsa00020	Citrate cycle (TCA cycle)	3421	0.32757537
hsa04710	Circadian rhythm	9572	0.336132442
hsa05310	Asthma	3122	0.336132442
hsa01523	Antifolate resistance	4790	0.336132442
hsa00512	Mucin type O-glycan biosynthesis	11227	0.336132442
hsa00410	beta-Alanine metabolism	55748	0.352921925
hsa04713	Circadian entrainment	2983|2982	0.359232133
hsa00564	Glycerophospholipid metabolism	1119|8527	0.359232133
hsa04130	SNARE interactions in vesicular transport	8773	0.361157074
hsa05020	Prion diseases	6352	0.369287624
hsa04750	Inflammatory mediator regulation of TRP channels	5293|5580	0.372916009
hsa05143	African trypanosomiasis	7064	0.385240216
hsa04960	Aldosterone-regulated sodium reabsorption	5293	0.385240216
hsa00260	Glycine, serine and threonine metabolism	669	0.408417221
hsa04725	Cholinergic synapse	5293|596	0.426356573
hsa04724	Glutamatergic synapse	5530|54407	0.435035157
hsa00071	Fatty acid degradation	3032	0.437968977
hsa03050	Proteasome	9861	0.445123767
hsa04340	Hedgehog signaling pathway	596	0.459161795
hsa05030	Cocaine addiction	4790	0.472845363
hsa04672	Intestinal immune network for IgA production	3122	0.472845363
hsa04979	Cholesterol metabolism	3988	0.479557025
hsa00330	Arginine and proline metabolism	55748	0.479557025
hsa00510	N-Glycan biosynthesis	6185	0.479557025
hsa04978	Mineral absorption	2495	0.499184626
hsa05322	Systemic lupus erythematosus	3122|3020	0.513686925
hsa00590	Arachidonic acid metabolism	5742	0.559428194
hsa05150	Staphylococcus aureus infection	3122	0.586780447
hsa05031	Amphetamine addiction	5530	0.586780447
hsa04622	RIG-I-like receptor signaling pathway	4790	0.597240746
hsa04976	Bile secretion	1080	0.607436769
hsa00982	Drug metabolism - cytochrome P450	373156	0.607436769
hsa00980	Metabolism of xenobiotics by cytochrome P450	373156	0.627062474
hsa00983	Drug metabolism - other enzymes	2990	0.641136381
hsa05204	Chemical carcinogenesis	373156	0.654680191
hsa05034	Alcoholism	9759|3020	0.675036013
hsa04974	Protein digestion and absorption	54407	0.688354627
hsa04350	TGF-beta signaling pathway	1030	0.703941971
hsa04925	Aldosterone synthesis and secretion	183	0.718751178
hsa04061	Viral protein interaction with cytokine and cytokine receptor	6352	0.725876173
hsa04916	Melanogenesis	1499	0.729370828
hsa04060	Cytokine-cytokine receptor interaction	3603|9235|6352	0.730247612
hsa04726	Serotonergic synapse	5742	0.773874743
hsa04728	Dopaminergic synapse	5530	0.81586234
hsa03040	Spliceosome	4670	0.825081692
hsa04723	Retrograde endocannabinoid signaling	55967	0.851979962
hsa04080	Neuroactive ligand-receptor interaction	183|3001	0.931464441
