# Supplementary material for: Novel Insights into the Potential Diagnostic Value of Circulating Exosomal IncRNA-Related Networks in Large Artery Atherosclerotic Stroke
Source: Front Mol Biosci. 2021 May 21;8:682769. doi: 10.3389/fmolb.2021.682769 (PMC8176956; doi:10.3389/fmolb.2021.682769)
Supplement: Supplementary file 5 [file DataSheet1.ZIP]

Archive with 5 entries (5 files):
- Figure 5.tif
- Figure 1.tif
- Figure 2.tif
- Figure 3.tif
- Figure 4.tif
